# Supplementary material for: Unraveling the Glucosylation of Astringency Compounds of Horse Chestnut via Integrative Sensory Evaluation, Flavonoid Metabolism, Differential Transcriptome, and Phylogenetic Analysis
Source: Front Plant Sci. 2022 Feb 3;12:830343. doi: 10.3389/fpls.2021.830343 (PMC8850972; doi:10.3389/fpls.2021.830343)
Supplement: Supplementary file 2 [file Data_Sheet_1.XLSX]

## Sheet: Sheet1
Supplementary Data S1. The sequences of AcUGTs, primers for clone and transcriptome differential analysis.
Unigene id	Candidates	UGT family	Nucleotide sequence (5'-3')	Primers(5'-3')	Amino acid sequence	Flower1	Flower2	Flower3	Seed1	Seed2	Seed3
U6863	AcUGT1	71A	ATGCAGAAAGCGGAGCTTGTGTTCATCCCTTTACCGGGTGTCAGCCACCTTATATCGACAGTGGAGATCGCTAAGCTTCTCGTTGGCCGCGACGACCGTCTCTCCATCACCGTCCTCATCATCAAGTTCCCCAACTTCGATTCCAACGTCATCGCCGCCTACACTCGGTCACTCGATCGTATCAAATTCATTGACCTCCCTAATCACTTTTCAGACTCAGATAATTCCAGAACCTTGTTCTTTTCCATCATTGAAAGCCAGAAACCCCATGTCAAGGAAGCTGTCACAAAGCTCACTCAGTCCGAGTCACTCCCGGCGGCAGACTCGCCTAGACTTGCCGGGTTTGTGCTCGACATGTTTTGTACATGTATGATCGATGTTGCTAATGATTTTGGGGTG…	Forward:ATGCAGAAAGCGGAGCTTG; Reverse:TTATGAAATGTTGTCGATCACAT	MQKAELVFIPLPGVSHLISTVEIAKLLVGRDDRLSITVLIIKFPNFDSNVIAAYTRSLDRIKFIDLPNHFSDSDNSRTLFFSIIESQKPHVKEAVTKLTQSESLPAADSPRLAGFVLDMFCTCMIDVANDFGVPSYIFFTSGAAFLGLMFHAQFLHDELGKSTTDFKDSESDAELVVPSLANPVPARVLPSAMLSKEWSMHLNELSRRFRTTKGIMVNTFAELESYAVNSLSDGSKTQIPPLYPVGPILNLNGDNHVPERKAEIMEWLDDQPPSSVVFLCFGSMGSFDGDQLKEIACALEQSGHRFLWSVRQSPPKDKDKDKIVIPNDCENLTDVLPEGFLDRTVGIGKVIGWAPQVAVLGHPAVGGFVSHCGWNSTLESIWFGVPIATWPIYAEQQLN…	164.803	170.899	152.337	37.652	28.111	47.667
U57653	AcUGT13	73C	TTGCATTCATGAGTTTCTTCTTTGTAAAACAGAGTTTTGATGTATATTTGTGCATATGATGATGAGGATGTTTAGTTGACCATATTGCTTGTAATTTATTCTTAGTAGAATTCTTTCCTTAATCACAATCTTACAATGGATTACTATCACCGTCTTTGTTAGTTCACTTGCATTCTCTAATGATAATTTATGGATTGATTGATTGATTAATTGATTAATTGATCATTGCCATTTCCTTAGACAAGTTATTGTCTTGTTTATCCATTCCATTGTTTCAATGATTAGTGCTGTTATCCTATTGAGGATTCATGAAGTTCTGAACTCTTGTTGCTTTCAGTAAATTTACCTATGGTTAGCATTTAGCAAACTGCCTTGTGAATGATATTGAGCCTGTAGGCT…	Forward:TTTCTCGATCTCCAATGGC; Reverse:TTAATAGTGCTTGCTCTGCC	MAATQIQQLHFLFVPLMSQSHLIPFTEMAKLLAHHGMAVTIVMTPMNALKYTKLTDYARN LNLHIKFLSLRFPGREAGLPDGCENLDSVPSQDLKPKFFEASNMMQEPLEKWLGEVEMES QLPDCIISDVCFPWTSDVALQFKIPRIVFQTVSCFTLACSHSIGRHRIRESFNTSTTTAL EPFLVPDMPDKVEFTEAQLPALPLTRSATSDSSMRDRINKFREAELSTDGVLVNSFEEME PKYVKEHQKLMKNTWCIGPLFLANSIITKPEKDNKSPVEEHKCMKWLDSRKSSSVLYVCF GSLSQIKSQQLIEIGLGLEASNCPFIWAIRKDNLTDTLEKWLEEERFEERIHGRGLIVRG WAPQVATLSHSSVGGFLTHCGWNSIVEGVSAGK…	26.491	25.122	27.125	42.575	73.745	82.52
U51833	AcUGT3	71K	GTTAGACTTCATATTATAAGATTAGACTTCAAATTCGCATTTGTCTACATTCATACTCCATCTCCATGAACACCCAGTTGAAGAAACTAGAGCTGGTTTTCATACCAGCACCAGGATTCAGTCATCTTGTATCGACTTTTGAATTCGCAAAGCGCTTGTGCGATCGAGACTCTCGATTTTCAGTCACCTTTCTCATCATGAACTCCCTTTTAGACCCACCAGCTTTCTCCTTTATAGAATCACTACCACAACAAATAATCAAACTCATAAATCTCCCAGAACCCCAACCACCTCCTTCTCACCTCAAATCCTACCCAGAAATTTACAAATTCACCTTCAGAGAGAACTACAAACCATTCGTCAAACACTTGCTCTCCGAAATGATGTTATCAACCCGGT…	Forward:ATGAACACCCAGTTGAAGAAA; Reverse:TTAAATGTTTGCAATGATATCTT	MNTQLKKLELVFIPAPGFSHLVSTFEFAKRLCDRDSRFSVTFLIMNSLLDPPAFSFIESL PQQIIKLINLPEPQPPPSHLKSYPEIYKFTFRENYKPFVKHLLSEMMLSTRSSSNSAVQL AGLVLDFFTAPMVDVGHELGLPSYLFSTSNLALLDLMLYFLTHPTQVEESDPELTLPSFV NSVPTCVLPAPVFSKDDGLVVTLKLAQKFMDMKGIIVNTFQELESYAFTSFLDTKTPPVY PVGPVLGLSNSTDMIDPAQIETITKWLGNQPESSVVFLCFGSMGELGTAQLREIGLGLES SGYSFLWAMGVDFIDHQDILPEGFLDRTAERGMICRWAPQVGVLSHKAIGGFISHCGWNS ILESLWCGVPIVTWPLQAEQKLNAFKMVRELGL…	45.603	44.344	45.835	1.737	2.093	1.258
U51141	AcUGT6	72E	ATTATCTGATATTTATTGATATTGTTGATCTGACAAAAGACAATTTAACTATTCATCTCATCTATTCATTTTGTCTTTTAGCGTATAATTTTTAAAATATCAGATATATGTCAGCTCAGTCGACTCGATAATCGGGATTATGAGCTTGAGCCTTCGCAATGAGGCCCTGCCAGCTGCTATGGCACTCTTTCACAACCATTGACAGTGAATTACAGGAGCAGCCACCTCCATTACTGCTACTCAGAGCCTTCTCTGCGCTGCGTTTCACTTCCTTCACTCTACTTCTCATTGCATTTCCTTCTTTGTCCACCATTATTCTTCTGATCATCCTCTTGATCTCTTCCCTCCCCACTATTTCATCCGCCGCCGCCGCCTTCCGCCGGACTCCCACCCCGATCT…	Forward:TATCTGATATTTATTGATATTGT; Reverse:CTTGTTCTTCATAGCTTCAAA	MKIPKPHAVLLASPGMGHLIPVLELGRRFAYEHGFRVTVFAVVTDDSAVQSHLRNSPEFS TDDLFNVVSLPSVDISALVDNDASIAMKFAVMMHESLPALQSAISAMKPRPTAMIVDLFG MEAMAVADEFEMLKYMFIASNAWFLAAMIYAPAIDEQGLDEHSNQKLPLKIPGCTAVRFE DTLKPFLDVKGPEFQGFLFNMRAMSTVDGILVNTWEDLEPKTVAAFRDSKLLGGVAKAPV YPIGPLARPAGTPVRRSEMLDWLDTKPSESVLYVSFGSGGSLSGEQMIELAWGLELSQQS FVWVVRPPVESDVSKSYLTAGDDDSDGVRDYLPDGFLIRTRSVGLVVPMWAPQAEILGHP SVGGFLSHCGWNSTLESIVNGVPMIGWPLFAEQ…	0.167	0.432	0.198	6.809	4.137	3.585
U50145	AcUGT7	72E	ATTTATCGTTAACTTATCATTGGATTTACAGTTAATTTACTTTTGAAAAAGGATATTACACTAATAATTACAACATATTAATGTATAAATTACATTAATTAAGCTTGATGAAACCACCCACAACATTTGAAATAACAATTTATAATAAAAAACAAAGTGTAACACTTGATGGTCTAAACGGAGATAATGGAAGCAAGTTTGGCGATAAATTCATCAATGTTGTTGTCAGAGCTTCCGCCATTGTCGACGGCTTCTTTGGCCAATTCCTTCCATTTCTGAGAATTCCTCCTGATTTGCTCTCCTCTTTCTCCTTCCATGATTTCCCTTATACATTTCTCTGTCTCCTCTTTTGTAACAATCCCTTTCTCATTAACTCTCACTCTAACCCCAATCTCCCAC…	Forward:ATTTATCGTTAACTTATCATTGGA; Reverse:AAATAGGCCTTTCATCCAAGC	MEREQSSSEVHVVCMPFPAQGHINPMLQFSKRLASKGLRITLVTTSSTPQFTQTQATSSI YVVRIYDGFKPGEITQENVETLFPRFITALSKSLADLIVKQFGSKCPPRFLVYDAAMPWA LDVARRCGIDGAPLCTTNMAVHAIYYLLRQGRLTHPFEGLPSMMLPGINVLQNESSQETR LDEMLNQFSNIDQLNFIFVNTFDKLEDEVVKWIENQLPVKTIGPTIPSMYLDKRLEDDRS YGLSVYEPETEDCIKWLDSKETDSVVYVSFGSWCGVGEEQMQELAWGLKRSNSYFLWVVK DSEETKLPRNFIEESSDEKGMVVSWSPQLEVLAHKSVGCFMTHCGWNSTLEALSLGVPMV AMPQWSEQKMNADLVAEVWEIGVRVRVNEKGIV…	1.044	0.988	0.51	3.391	20.975	3.206
U49906	AcUGT25	87A	CATAGTGTTTCATCTCTAGAAAAACAAAAATCAAATAGCTAGAGCTATGGATACCAGCAGCGTGCAGCGGAGGCAGACGGAGGAGGCAGCAAACGAGCGGCGGAGGAGTCACGTAGTGGCCATGCCTTATCCTGCTAGAGGACACATCAATCCCATGATGACTCTCTGCAAATTTATAGCTTCTAAAAAAAACGACATTCTCATTACAATGGTTCTGACGGAGGAGTGGCATCACACCATGGCCTCCGAAGATCGTCCGGCCAACGTCGTCTTCGCCACCATATCCAATGATGTCATACCGTTGGCGCAATTTCAGAGCGCTGATGTGGTTACCTTCTTCCGTGAAGTGGTAACGAAGATGGCAGGTCCCTTTGAGCAGATTGTAGATCGGATGGACCC…	Forward:CATAGTGTTTCATCTCTAGAAAA; Reverse:TTATATATGACGTAAAAAATTTG	MDTSSVQRRQTEEAANERRRSHVVAMPYPARGHINPMMTLCKFIASKKNDILITMVLTEE WHHTMASEDRPANVVFATISNDVIPLAQFQSADVVTFFREVVTKMAGPFEQIVDRMDPPA TTIITDNLIPWAVEAGYQRNIPVALFWAPSATAFTIFFHADLFENGIPVDMEAHGNDVVD FIPGIPLIRIADLPRVFLKDNQPHTLRRWPYKYSPSKVKCILIGTVYGLEPLACDVFKAK LEYPVYSVGPLIPYYDLNSKHSSAQEEPHYLQWLNSHPPSSVLYISMGSLFSISSAQMDE MVAGLKTSGVRFLWVARDEANQLEDAGGRDVGLVVPWCHQLKVLCHPSVGGFLTHCGWNS ILEAGYAGVPVLTFPLSGDQMTQSKQAVEDFKF…	0.094	0.113	0.416	209.227	173.595	49.274
U49437	AcUGT15	74B	GCAAATCATCTCCCCTGCCAACTCCATTCAAATGATCTCCTCTCTTCCTCTGTAATTTCTAATTCTCTTCCCCTAATCTCTACTTCTTTGTCAACCCTTTACCTCTAATTTCCCATTATAATTTCCTTAACTGGAAAATTACATAACAACCATATTTATAATTTTCACCATAAATAAGACGACCCATAATATCAACATTGGCCTAAAGGAGTCTGAGAAAGTGAGAAAGAATGAGTCCGAATGAGAAGAGAGGAGGACATGTAGTGGTTGTGCCATATCCAAGCCAGGGCCACATCAACCCTCTTCTTCAATTCGCCAAACGTTTAGCCTCCAAAGGCGTCAAGGCTACTATAGCCACCACCCGTTACACCCTCAACTCCATCTGTGCCCCGCACGTTG…	Forward:GCAAATCATCTCCCCTGCC; Reverse:GTTGCTTTGACTAATGCTTTG	MSPNEKRGGHVVVVPYPSQGHINPLLQFAKRLASKGVKATIATTRYTLNSICAPHVGVEP ISDGFDQGGFSQAKSEDLYLDSFKSNGSTTLSQLIDKYRNSAHPVNCIVYDSFLPWALDV AKKHGLYGAAFFTNSAAICNLFSRIHRGLLTLPVNFEDTPLLVPGLPPLNFPDLPTFVRF PRSYPAYLAMKLNQYSNLDKADWVFGNTFEELEGEEARSVSELWPAKLIGPMVPSAYLDG RIKGDSGYGSSLWKPLSEECTEWLETKPEKSVVYISFGSMVSLTAEQMEELARGFKESSL NFLWVVRESQIDKLPNWFRDSTREKGLIVTWCNQLEVLEHRATGCFVTHCGWNSTLEGLS LGVPMVGVPQWADQLTDAKYIEEIWKVGVRAKE…	13.11	15.063	17.13	2.796	1.234	4.534
U46409	AcUGT32	97A	TGTGAAACTAACATCTCAGATTCAATTTTGGAAGTTTATTGATGGAGGACGAACAGAAGCTTCATATAGCGATGTTTCCATGGCTAGCTTTTGGTCACATGATTCCATGGCTAGAGCTTGCCAAACTATTAGCTCAAAAGGGTCACGAAATCTCCTTCATATCCACCCCAAGAAACATCGATCGCCTCCCAAAACTCCCTCCAAACTTATCATCTCTGATTCATTTTGTCAAGCTCCCTCTCCCCCGCCTTGAGAATCTCCCTGAAAATGCACAGGCCACCACTGACCTTCCCTACGACAAAGTACAGTACCTCAAGAAAGCCTACGATATGCTCCAGGAACCCATGACACTACTCCTTGCAACCCTCCGTCCGGATTGGATCTTGTACGATTTCGCTC…	Forward:TGTGAAACTAACATCTCAGATT; Reverse:CCGAAATATTATTTTCTAAAATGG	MEDEQKLHIAMFPWLAFGHMIPWLELAKLLAQKGHEISFISTPRNIDRLPKLPPNLSSLI HFVKLPLPRLENLPENAQATTDLPYDKVQYLKKAYDMLQEPMTLLLATLRPDWILYDFAP YWVAPIASQLGIKTVFFSIVIAAFLAFLGPPSALMGDDDRTDPEDFTVPPKWVPFPTNVA YRYFEIKNVFDSVTGDVSGVNDLFRFGSGIKDCDVVAVRSCSEFEPEWIRVLETIYAKPV FPVGQLPTTASSTDDETDSWRWMKEWLDQHKKGSVVYVAFGSEAKPSQTQLAELALGIEL SELPFFWVLRTRRGSEDAELVELPEGFEERTKGRGVVLTSWAPQLRILAHESVGGMLSHS GWSSVVEALQFERALILLTFLADQGINARVLEE…	17.849	15.979	19.012	0.818	0	0
U45542	AcUGT14	73D	GAAACAGTCACTTATAGAACTTCAAGCACAAAAAAATGGTAAAATACTGTCTTTAGGACATTACATTTACTGTAAATCTCTATCTTTAAAATTTTTACATCAAATTAGTATTATTATTTTTAATATATTTATTTAATTAATCGTATTTATTTTCGTTATTGCTATTTTAATAGGAAATGGTTGAAGTATTACTTATTAAATAAAAGCGGTATTCCTGGTGATCAATTACGGTGATTGTGTTTCCAACAATCTCTCCATGTTAGGTCAACCATTTTTGTACTGTACGAGTCTAGGTCTAGTAAAGTCAGCAATCATATGCGTTTTTCCTCGGTAATATGTCCCGCACTGCTACAGGCTTCAGACTTGTTCAAAGTCAAGCTCGACTTCGAAGACTTGCCC…	Forward:ATGCGTTTTTCCTCGGTAATAT; Reverse:TCACTCTTCAGTAGTAAACTGT	MRFSSVICPALLQASDLFKVKLDFEDLPTIYSAIYTGFSVHKLFPPPSSSSSSSAHPSMA SPSPSSMTSRKAHFVMIPLMAQGHMIPMIDIARLFAERGVIVSLVTTPHNASRFETTIDR AKQSNRLPIQLVRIPFPCEQVGLPAGYENLDTLPSRDLLKKFYNALDMLQKPLEQFLEKA KPPPTCIISDKCLSWTSEIAQKFKIPRLVFHGMCCFSLLSSHNVMLHNAHNSVTSDSEPF LVPGLPQRIEVTKAQLPGAFVSLSDLDYVRNKMREAESSAYGVVVNSFDELEHGCAAEYE KAIGKKVWCIGPVSLCNKQNKDKFERGNRASIDEEKCLEWLNSQKEKSVMYACLGSLCRL VPAQLIELGLALEASKKPFIWVVKTGENSSSEL…	21.627	28.313	21.238	0.046	0.087	0
U45289	AcUGT17	74F	ATTTTTTCCAGTAATGTACTAATAGTGTATAATAAATGTTTAGTTTCCTTCGCAGAAAAAAATGATGGGATGATATGCTTCTGGGAGTAGTGGTAGTCCTCTAACGCCTAAAATAAATATCTCTGTAAGCTTCTGCTTCGTGTTTGGGCCTTTCGGGTGGATTCCTCATCTTCCTATAAAAAGATTACAGCTTGTGAGTTCTGGTAAGGTCTGCCTCTCTCAGTTATCATAGAGCTAGGCAGAGAAAATAAAAATAATGGAAGACAATAAGGTCTATAGAGCTCATATTGTACTCCTTCCTTATCCAAGCCAAGGTCACATTAGCCCAATGCTTCAATTCTCCAAACGCTTGACCTCTAAAGGGCTCAAAGTCACTTTTGCTATAACCCTTTTCATCTC…	Forward:ATGTACTAATAGTGTATAATAAA; Reverse:CTTATTTGTATGTAAATTTTCAT	MEDNKVYRAHIVLLPYPSQGHISPMLQFSKRLTSKGLKVTFAITLFISKSLNVPEISGGS VQIETVSDGYDEGGFAEAKSIHAYLTRMEAAGSKTLADIITKHRSSSNPIDCIVYDPFLY WALDVGKKFGLVGAAFFTQPCAVNYVYYLAHRGLLKLPIVETPVSIPGFPLLQLQDMPSF IAIQEQYPAYLEMVLNQFSNSDQADFLLVNTFYDLEHEVVNSMSKICPLLTIGPTIPSFY LDNRLQNDKDYDLNLYELDPSIGTNWLNTKPHQSVVYVSFGSMACLSNDQMKELAWGLKQ SNFYFLWVVRASEEAKLPEQFVEEIADKGLLVTWSPQLEVLSHKALGCFFSHGGWNSTIE ALSLEVPMVLMPQWTDQPMNAKCVEDVWKVGIR…	34.299	33.142	29.382	0	0	0.35
U4303	AcUGT8	73A	CTCTTTTTAGGATTCTGATTGGGATAAAGCTTTTACTTTAAACACTTTTTGATCTGTTTGTTTTTCTCTGTGTGTCATCCATGGATTCAAACACTTGTCCTGTTGAAATGTTCTTCTTCCCCTATGTAGGAGGAGGTCACCAAATCCCCATGATAGACATAGCCAGAAGCTTTGCCTTTCATGGAGCCAAATCCACCATCATCGCAACCCCAAAACACTCTCTTTCCTTCCAAAAATCCGTCAGCCGGGACCAAGAATCCGGCCTCCCCATCACCATCAGGACTCTCCAGTTACCTGACAACGTCGACATAGCAAACACAGACATGTCTGCTTCACCACACACGGACACTTCCATGCTCGAAGGGCCCTTGAAGGCACTTCTGCTGCAGCACAGACCAG…	Forward:GGATTCTGATTGGGATAAAGC; Reverse:TAAGATAAGCAAGATCTGATCTT	MDSNTCPVEMFFFPYVGGGHQIPMIDIARSFAFHGAKSTIIATPKHSLSFQKSVSRDQES GLPITIRTLQLPDNVDIANTDMSASPHTDTSMLEGPLKALLLQHRPDCIVHDVFHRWSAA AINSLDIPRIVFNGNGCFSRCVQENLGKYKPHEKVGSDYDPFVVPGLPDLIELTRSQLPK FARPGHPPGKMMIKPEDSNSFGAVVNGFYELEPAYVEYFRRDLGNKAWLVGPVSLCNKNV EDKAERGQKTTIDEQHILSFLDSKEHNSVLYVSFGSLARLAPAQLLEIAHGLEASNKPFI WVVGKIFQNAGNENEKEENWFPSGFEDRIRESKRGLIIRGWAPQLLILEHAAVGGFMTHC GWNSTLEGACAGLPMITWPITAEQFSNEKLVAD…	6.847	7.856	7.655	0.372	0	0
U42862	AcUGT21	84B	GTTTTTTTTTAATGAAAGACAGGGAAGCAGGGCTTCACCACACACAGGCTACAAGCCAAAAATTACAAGAGCAAAGAAACAAACACAAGGACAGCTAGTCCACTAACTACAAATGACTCCACCGGCAAAATCTCTTCCTTCACTCCACCGGCAAGTTACTGGTGTAGTCCGGAGGCTGTCTTCTTCCCTTACGTGTGTATGAGTTGTACCCTTCAATTAACTATTCAAAAAAAAATTATATGAAACTCCTTTGATTTTAATAGCGTCATTGCTTACGGGAAAGGATCAATAATGCATCTCGAGAGAATTTAGCTTTTTTAAATCCATAGATAATATCTCCATGTCATTGTAGTTTTATCTCTAACTGTACTAGCCATGGCTTTCAAGGAGGGAAAGGAA…	Forward:AATGAAAGACAGGGAAGCAG; Reverse:TGAAACATCAGGGAGTTATGA	MAFKEGKEAVHHHVLMVTFSFQGHINPLLRFGKRLVSKGLHVTLATTEVAQHSMLKSATA AIGNGGSSSSTDTVRSVSDIQLLFYPDGFDMDYDRIANLDPYLDNLGEVGPISLSNLIQE NFQNRQKKLSCIISNPFVPWVADVAAELGIPCALLWIQPCSLFAIYYRFYNLLNPFPTSE NPNLTVELPGLPALNTQDLPSFVLPSNPFGSFTKLFFKLFPNMKKHNWVLANSFSDLEKE AIDSMSELCLIRPVGPLVPPSLLGQDESLDIGIQLWKPEDTCLEWLNNQADSSVIYVSFG SLIDLSAKEMEAIATALKKTERPFLWVVKKSGEIPQGFSEETEKQGLVVSWSPQTKVLPH PAVACFITHCGWNSMLETISAGVPVVAYPQWTD…	19.686	18.954	21.727	4.515	8.863	9.368
U38613	AcUGT2	71K	GGGGGATAGAAAAAATTTGCGGAAGAAAGAATACTGAAAAGAAAGAAAAGAAAAAATCCTGAGAGATGAAGAAAGCAGAGCTGATCTTCATTCCATTACCAGGAAGCAGTCACCTGCTGCCCATTCTAGAATTCGCTAATCGTCTAATGGATCGCGACGATCGGATTTCTATCACTGTCCTGTTCATAAAGCTGCCCTTTGGTGATCATGCAAAAACCAAACCCATCGCAGCCGCCCATTCAAGAATCCGATTCGTCGACGTCCCTGAATCAGATCCTCCTCCGCTGCAACTTATGATGACCACTCCGGAGCTTTTCTTCTCTCTTTTTACAGAAAAAAACACACCCCAAGTCAGAAATATCGTCAGAGAAATCGTGTCGACCCACTCCGACTCGGACT…	Forward:GGGGGATAGAAAAAATTTGCG; Reverse:TCTGATCCAAACCTTCGTTG	MKKAELIFIPLPGSSHLLPILEFANRLMDRDDRISITVLFIKLPFGDHAKTKPIAAAHSR IRFVDVPESDPPPLQLMMTTPELFFSLFTEKNTPQVRNIVREIVSTHSDSDSVRVTGLVV DIAFFKVMEVAAELGLPSYGFVASNLGCLSMMWSLSRLHDDDQIGDGEFQISDSDNLLTI PSFVNPVPVSVLPPNFLKKEVYNYVVEQVRILKDGNGIILNTFSELESYALSSFSGGSNP PVFTVGPLLDLQVPVQPNQDMEESRSGKILKWLDEQPESSVVFLCFGMGGTFGPEQVKEI ATGLEQSEYRFLWTLRISSPLHHNTNAGGGGDDGVFPEGFMKRIGGRGMICEWAPQVEVL AHKAVGGFVSHCGWNSIIESLCHGVPIAAWPLY…	52.085	60.24	53.989	7.358	2.507	7.55
U36896	AcUGT27	91A	GCAAGTAAAAGAGAAATTCATTGAAGCGGAAGGGTTTTAATACTCCATCGTCATCCATGGAAGACCATACCACTACCGGTAACGAAAAGCTTCACGTTGCCATGTTTCCATGGCTGGCCTTCGGTCACATGATCCCTTTTTTGGAGCTAGCCAAGCTCATTGCTCAAAAGGGTCACAGAGTCTCCTTCTTATCCACCCCCAGAAACATCGAACGCCTTCCCAAACTACCTCCAAATTTATCACCTTTGATTGATTTTGTGAAGCTTCCATTGCCCCACGTCGATAACCTCCCTGAGAACGCAGAGGCCACCGCCGATATTCCCTACAACATGGTCCCATTTCTCAAAATCGCCTACGATGGTCTCCAACAAGCCATCACCGAGTTTCTTCAAACTAACA…	Forward:GCAAGTAAAAGAGAAATTCATT; Reverse:ATAATAATAATTCTAGACCCGTT	MEDHTTTGNEKLHVAMFPWLAFGHMIPFLELAKLIAQKGHRVSFLSTPRNIERLPKLPPN LSPLIDFVKLPLPHVDNLPENAEATADIPYNMVPFLKIAYDGLQQAITEFLQTNKPDWLL NDFAAYWLPPIASNLGISNMFFSIFIAASACHISPTSAQMNVQDDRMKPEDFTVPPKWFP FPSTVSFRLFEILKVFAASMEGNESCASDMFRLEMGVKGSDALAVRSCYEFEPQYLQLLE QLHGKPVIPVGQLPPATDFVTGDEDDSETWRSIREWLDKQEKGSVVYVAFGSEVKPSQEE VTEIALGLELSQLPFFWVLKTRRGLADTELIELPDGFLDRTKGRGVVCTSWAPQLKILAH DSVGGILTHSGWSTVVEAIQYERALILLTFLAD…	5.24	4.654	4.077	1.105	2.343	0.1
U34059	AcUGT26	90A	ATGAGTTCTTCACGATCACAGTCACACCACGTGATTCTGTTTCCTTTCATGTCTAAGGGTCACACCATACCTCTACTCCACCTAGCTCAGCTCCTCCTCCGCCGTCCACGCGTCGCCGTCACCGTCTTCACCACGCCGGCCAACCGTCCATTCACCTCCAACTTTCTTCGCAATACCGCTGCGTCCATTATCGACCTCCCGTTCCCTGAAAACGTTCCCGAAATCGCCCCCGGCATCGAGAGCACAGATAAACTCCCCTCCATGTCACTCTTTGTTCCGTTCGCCAGAGCAACCAAGCTCATGCAACCCGACTTTGAACGTGCGGTCGAGGCTATGCCACGTGTCAGCTTCCTTGTGTCCGATGGCTTCCTCTGGTGGACCTTGGAGTCGGCTACCAAG…	Forward:ATGAGTTCTTCACGATCACAG; Reverse:CTAGACCTCCATCTTGTCTT	MSSSRSQSHHVILFPFMSKGHTIPLLHLAQLLLRRPRVAVTVFTTPANRPFTSNFLRNTAASIIDLPFPENVPEIAPGIESTDKLPSMSLFVPFARATKLMQPDFERAVEAMPRVSFLVSDGFLWWTLESATKFGFPRFVFYGMNNYSGCVCRAVVENRLLYGRKSDDELVTVTGFPWIKVTRNDFEPTFTDPEPKGPMFDLVIDQVIATSNSYGLIVNSFYELESLFVEHKNREAKPKVWCVGPLCLADPLRVQDQLPPHQKPTWIQWLDQKLEQGRSVLYVAFGTQAEISEEQVKEISSGLEESKVNFLWVIRKKESELGDGFEKRVKERGLIVREWVDQREMLLHQSIHGFLSHCGWNSVMESICAGVPILAWPMMAEQPLNARMVVEEIKVGLRV…	7.171	11.068	7.093	54.141	83.061	66.891
U33879	AcUGT19	76B	TGTTTCCGCAATTCGAACTGGTTTCAGAATTTTGAGCATGATTTGCTTTAATTCCATTAAATACTCACATGGTTGCATTGAGAAAGCAGGCTGGAATTTCCATGGAGGAAAAAAGCAGAGTGATACTGTTTCCATTCCCATTGCAGGGCCATCTGAACCCCATGCTTCAGCTTGCAAGCATTCTCCATTCCAGAGGCTTTTCCATCACCATAATCCACACCAACTTCAACTCTCCAAACGCCTCCAACTACCCTCACTTCAGCTTCTGTTCCTTCCAGGACGGCTTGTCTGAAACCGAAGCCTCCACAGCAGATGTTGTTTCCCTCATTTCACTCATGAACACCAGGTATTTGCTGCCGTTCCAGGATTGCTTGGCCGAGGTTTTGCTGGCGAACTTCG…	Forward:TGTTTCCGCAATTCGAACTG; Reverse:GCCAAATCAAATCAACAGTTT	MVALRKQAGISMEEKSRVILFPFPLQGHLNPMLQLASILHSRGFSITIIHTNFNSPNASN YPHFSFCSFQDGLSETEASTADVVSLISLMNTRYLLPFQDCLAEVLLANFGGCCLIADAA WDFTQAVPESLKLPTIMLRTTSVCSFLAFAALPLLQEKGSLPKQSASESEALLPELPPLR VKDLPLIKTNHPETFIQLISELGINQLKVSSGVIWNSFEVLEQEALIKLHKDLPIPMFPI GPFHKYFPASSSSLLSQDQSSISWLDKQAPKSVIYVSFGSIAKVNKTEFLEIALGLANTN LPFLWVVRPGLVHGSEWIEPLPQGFLEKLAGRGHIVKWAPQQQVLAHTAIGGFWTHSGWN STLESICEGVPMICHPCFGDQKVNARYVSEVWR…	25.239	23.66	23.89	0.102	0.106	0
U32020	AcUGT16	74E	CTTTATTTTCATCTTTATTACTATTATTCTGCTTCTTGTAGTTGTATACAATATATATTATGATGAATAGTGAGCTTGATTTCCAAAATTGTCTTCTGCTCTGATTTTCATATTCGAAATGGAAAACAAGTCTCATGTTCTGGTGCTCCCATACCCATCTTGAGGTCACATTAATCCAATTCTTCAGTTTGCTAAACGTTTGGTTTCCAGAGGGATCAAAGCCACATTGGCAGCGTTGATGAAGAAACTTGAAGATATTGGTCCCCTGTCACTGCTCGTCTATGATCCTCTGTTTCCTTGGGCACTTGATGTGGCCAAGCAGTTTGGTGTACTCAAAGTTGCGTTGTTCACTCAAACCTGTGCCGTCAACAACATATATTATCATGTCAAGAAGGGACT…	Forward:CTTTATTTTCATCTTTATTACT; Reverse:ACTCGTCTCTCACCCGAGA	MKKLEDIGPLSLLVYDPLFPWALDVAKQFGVLKVALFTQTCAVNNIYYHVKKGLLPLPLS GAEVSIPGLPLLQPSETPSFIYESESTPPPLPDFMMNQFLNVDEADWLLFNSFYKLEEKV VDWMAKIWKLRTVGPTLPSMYLDKRLKDDKDYDINVYKPDSIDSINWLEDRSSGSVFYVS YGSVTDIKAEQMEEIAWGLKESKCCFLWVVRDSDETKLPNKFKEETSDQGLVVSWCPQLD VLAHESVGCFVTHCGFNSVIEALSLGVAMVAMPQWTDQTTNAKYVEDVWGTGIRVLPDEK GIVRREVVEKCIKEVMVGVKGKEIKENAKNWKNMAKEAIDEGGSSDKNIDEFVTKLMN*	4.259	4.201	2.455	66.181	73.321	69.458
U28625	AcUGT24	87A	AAAAGCAAACAAGCGAAACTGCCCCAAAAAGAATACCAAACAAAAGCGGAATTGGAAAGCACCAAATAAACAAGAAGAAAACACCACACCAGGCAACCCAGCTAAGAGCTAAGGCCAGGGCAACAAGGAAAGCTGTAAAGAACCGATCCGATTACAACATATGGCCAGGGCAACAAGCATAACAATATCTTTATTGCTCTCAATGGCAATGGGGTTGGCCTTGTGTAATTTTTTTGATGAATGCATCCAGATTAGTGTCAGATGATCCACCTTTTGCTACTGCTGTCTGAATAATATCTTGTACTTGTTTTGATCTTTTAAGCAACTCTTTCCTCTCTTCACTGCTGGTATCCATAAACGTCTGTATGATCTTGGCAATTTCTTCTCTTTTGATCACCT…	Forward:AAAAGCAAACAAGCGAAACT; Reverse:ATTGCACATCTCTAGCTAAAA	MDGNNLQAAAAKGGEGKNNVCSHHIVVMPYPATGHINPMMNLCKLLASRIPQILISFVVT EECLASISSDNQPCPDQNICFETIPANTIPLPLKDKETFAVVVMTKMEAPFERVLDRLQL PVTAIITDTFLQWAIDTGNRRNIPVAVLWTSSATTFSICYNFDLFKEKQFPLPLEEHAED VIDFIPGISSIHAADVPSFFLGKRNSLDSQFFRLPISRAQYLLCASVYELESQVFDAIKP KINIPVYSVGPLIPYNSQYNSNSSTQDPYYMEWLNSHSTSSILYVSMGSYFDVSRAQLDE MVAGVKLSGVKFLWVGRDDTRGLQEDLGDIGLVVPWCDQLRVLSHSSIGGFLTHCGWSSA LEGAFAGVPMLTFPIFGDQTTISKQIVEDWKIG…	2.891	3.408	3.162	181.134	139.09	204.218
U280	AcUGT9	73B	CTTTATCTTCTCTGTTTCTGGGTCTGAGAATTTTCAAACTAGACTGAAAAATGGGCGGTGAAATTCCTCAGCTTCGCGTTTTCTTCTTTCCATTCATGGCGCATGGTCACGTGATACCGACTGTGGACATGGCCAAGCTGTTCGGAACGAGAGGGGTCAGATCCTCCATTGTCACTACTCCTGGCAATGCTCCTCTGCTATCAAAGGCAATCCAAAGATCCAACGATTTGGGGATCGAAATGGATTTGAAGATCATCGAGTTTCCTTATGCGGAGGCCGGTCTGCCGGAGGGGTGTGAAAATATCGACGCCATCACTAAGGGTGGAATGAACATCGAGATGTCCATCAGGTTTTTCAAGGCCACGGCCTTGCTCCGGGACCCACTTGAGAAACTCCTGG…	Forward:CTTTATCTTCTCTGTTTCTGG; Reverse:TTTCGATTGGTCAAATAGTGTA	MGGEIPQLRVFFFPFMAHGHVIPTVDMAKLFGTRGVRSSIVTTPGNAPLLSKAIQRSNDL GIEMDLKIIEFPYAEAGLPEGCENIDAITKGGMNIEMSIRFFKATALLRDPLEKLLGESK PDCLVADMFFPWATDAAAKFGIPRLVFHGTCFFSLCTTVCLRMYEPHKQVSSDSEPFVVP GLPGDIKLTRKLLPDSMKSNDETFFTKMLRDSKEAELKSFGVVVNSFYELEPAYADYYRN VLGRRAWHVGPLSLCNRNFEDKALRGKQSSIDENECLKWLNSKKPNSVVYICFGSVAYFN SAQLMEMALGLEASGQDFIWVVRKDKKNEEEEEEKEDWLPEEFEKRMEGRGLIIRGWAPQ VLILEHEAVGGFVTHCGWNSTLEGVTAGVPMVT…	51.365	45.013	48.384	4.468	5.777	10.077
U27040	AcUGT20	84A	TACAAACACAAGCTAGCAATATTCAATTCTTTTCACTTCTCATCTTCATAAGTTCCATTAATGGGTTCTCAATCTCTTGTTCATGTATTTCTTGTCTCCTTTCCTGGCCAAGGCCATGTGAACCCTCTTCTCAGGCTCGGCATTCGCCTCGCTTCCAAGGGTTTGCTTGTCACCTTCTCCACTCCCGAAAGTATCGGCAAAGAGATGAGAAAAGCCAGCAACATCACCGACGAGCCCGTTCCCATCGGCGACGGCTACATCCGATTCGAATTCTTTGAAGATGGGTGGGATGAGAACGAGCCGAGACTCCTAGACCTTGACCAGTACTTGCCCCAGCTCGAGCTTGTAGGCAAGGAAGTGATTCCTCGTATGATCAGGAAACACGCCGAAGAGGGTCGC…	Forward:TACAAACACAAGCTAGCAATAT; Reverse:CATAATTAATGCATTATCTGTTA	MGSQSLVHVFLVSFPGQGHVNPLLRLGIRLASKGLLVTFSTPESIGKEMRKASNITDEPV PIGDGYIRFEFFEDGWDENEPRLLDLDQYLPQLELVGKEVIPRMIRKHAEEGRPVSCLIN NPFIPWVSDVAESLGLPSAMLWVQSCACFTAYYYYYHGMVPFPSEKDPEIDVQLPCMPLL KYDEVPSFLYPTTPYPCLRRAILGQYNKLDKPFCILVESFQELEHDIIEYMSKISPIKTV GPLFMNPKAANSAVRGDFMKADNCIEWLDSKPPSSVVYISFGSVVYLKQEQVDEIAYGLL NSGVSFLWVMKPLPKDAGLELVLPEGFLEKVGDNGKVVQWSPQEKVLAHPSVACFVTHCG WNSTMESLSSGIPVIAFPQWGDQVTDAVYLVDV…	136.162	135.43	134.781	321.012	404.455	721.28
U25303	AcUGT10	73B	GGATCTCATTCCATTCCAGATACCATTATTCTACAATAATAGCACTAACAGGCCATTTGAGGCAGCTGGAATTTCTTTTATACAAGTGAATTTACATGTAACTAAAATTAAAACAACATTTAAATAATTTCTGTTCAATCCCATATCCTATCATAGAATCAAACATCTATGATCTTCCCTATCATTCATTCATTAATTCATGCAATATTTTCAACTTCACAACTCTGTTTGTACGATCTGATATCCTTTATTAGATTCATCAGGTCATTGGAAGATGACCCGCCTACTTTCACAGCCGCCTTCGCCAATTTGCTTAGATCTTTCACTTTTTTCCTCATCTCTACCGCTACTTCATCACTGCCCATCACTGCACAGACTGCATTCTTGATCTTGTTTCTG…	Forward:GGATCTCATTCCATTCCAGAT; Reverse:TTGTATACCAATTCGATTGATAA	MVSEDDQPVHMMFLPYMAPGHMMPMVDIARLLTANGVRVTIIVTAFNALRFKDVIDRDIR SGRRIALEILHFPYAEAGLPEGCENLSSTPTPEMSIKLFHAIDLLQPQMEKLFRDQLPNC IVSDYLFPWTVNVATELGIPRLAFSGSGFFNLCVSHNIELYKPHEIIESERELFIIPGLP DQVKLTRSQLPDIVKTKTAFSAMFDELKKAERNSFGVLMNSFYELEPAYVDHHREHTGIK TWNLGPVSLFNGDTEADKADRGDKTSVFKHSCLNWLDSRKPNSVLYICFGSLTRFSKTQV TEIASALEASGHWFIWVVGKILNLNKDGGDEENQQKESWLPDNFEDRIAEKDQGRVIRGW APQVWLLEHPAIGGFLTHCGWNSILEGVCAGVP…	123.448	113.397	117.724	0	0	0
U25042	AcUGT11	73C	CAAACATTAGGGACTATTTTATTGGATTTATATAACTTAAAAAAATGATGAAACATTAAATATTTAAAATCTAGACGAAATTATCCCTATTGCCAATAGGTTATCATAAATATTCTACACAAAAGGGCTAGCAAGCGTTCATAACTTGTTGCATAATATCTTTAACTAGCAATCTGATATTAAGGTAAGAAGATCCTCCTTCTTCTAATGCCTTGTTCGCCAGATCTCCAAGCTCTCTAGCTCTCTTTCTCTTCTCTCCACCTTCTTCTTCATCCATCACCATGTCTATAGCCTTCCTCACTGCTTCGCTCTTCACCATCACTTCATACTGCTCTTCTTCTCCCCACTTCAGCGCAACCCTAGCCCCCACACTCTCGCCGATTCTCAGTACTCGCACAA…	Forward:ATGATGAAACATTAAATATTTAAAAT; Reverse:TAGATAGAGAAACCATATTAATA	MGSQANQIHFVLIPLLCPGHIIPMVDMARLLARHGVKITIIVTPLNAVPFDKIIDRDIES GLPIQLLRIQFPCTEAGLPEGCENLAALPSRQLSKNFFDALQMMRQPIEKFMEETHPRPG CIISDRYLPWTVEIAREFGIPRVAFDGTSCFSFMCSYNIGVSRIHEKVSGDSDYFVVPGL PDRIELTKGQLPANLNPGRYSVSGFHAEIEAADMASYGLVINSFEELEGRYVEECRKVKG DKVWCVGPVSLCNKTTSNFDENQSLKKWLDSWPSDSVIYACLGTLSSLKPQQLMELGLAL EASNRPFIWVIREDHKSEELEKFIHGEDQEEGFEKRTKKRGLVIRGWAPQVLILSHPATG AFLTHCGWNSTLEGVSAGLPMITWPFLAEQFYN…	11.106	9.863	8.57	56.529	79.377	69.897
U22834	AcUGT29	91C	AAAAAAAAAAGGCATGAGTGAGCTGATCGTATTCGTGATTCGTGGTTGCACATTTTCTTTAGTTTAGTTAATGCTACAACAAACACTTTGTATGAATGATTGAAAGGCCACCCACCTCTCCTCGTCAACCCAAAATCTCCAAATTTAACTCGTGCCTCTTACATCAGATCAGCACAAAAATTGTGAAGCAACAAACAACCCTCCGATCTACAAGTAGCTAAACTAGCGATACGCAAACAATCAGTTATCAGCTGCGAGTATCTTTTTAGCTTCTCTATCGCCATGGACAGCAACAGAAAAAAGCTTCACATAGCAATGTTTCCATGGCTAGCTTACGGCCACATAATGCCATTTTTCAAAGTCGCCATGTTTTTAGCTCAAAAGGGTCATCGCGTGTCA…	Forward:ATGAGTGAGCTGATCGTATTC; Reverse:TATTACGTTAATATTGAGGAATT	MDSNRKKLHIAMFPWLAYGHIMPFFKVAMFLAQKGHRVSYISTPKNISRLPKVPENISSN FSYVEFALPHVEGLPVGVESTAELPSRKIPYLKKAYDLLQPPLTNLLQNSDVNWVILDFA SHWLPGVATQLGVNSAFFSIVSASTISFLGPPSEMLNGRRQKPEDFTVVPDWIDYPCSVA YKLYEIVSFQHGMDSVSDFQRLGTVVRDCQAVAVRSCPEFEPEAFSLLSRLLQKPVLPVG LLPPTLQDTASSDDDEKWQVFKHWLDNKKEKSVVYVALGTEVTLSRELMHELAYGLENSG SPFIWVIKSRPLVEGEMGPHLIPTGFEDRVSGRGFVCTSWAPQVRILAHPSVGGFLTHSG WSSVIEALGLGRVLMLLSGASSDTGLVARLLHS…	7.453	10.306	9.621	4.357	4.243	4.464
U22199	AcUGT30	92A	TAATTTTAGACTTGACCTCCAACTGATTAGATCTGATTTCGTTAGTGTCAACAAATAAGTTCCACACTAGTAGTGTGGAACTGCATCGTGCCTTAGAGCATGGTGCAGTTTTTGGATGTGGATCCGTGCATAGCACTGTACAGATCCACATTTCATATCGTGCTGGGTCTAAGTGCCCAACCACAAACTCGAGCTTGATACACCGCGATTTGATTAAAACTCAAAACAGTGGTGGTATGGCGCAGACCCGACAGAAATGTATCGAACTTACGTGCCGTGTCAAACTTTTCGAAAAATCTTCCACACCGTCACGAAACAACCGCACGGCCCCTTTTCCACCAATATTCCACAGATGCCATCGTAAAGTCAAACATTGTCTAAACAAGTGAACCAAACCGT…	Forward:ATGATGAGCACATAGTGATG; Reverse:CTATTTCCACTAAAATCTGTTA	MACSSDDEHIVMLPLMAHGHLIPFLGLARRIQQATGFTITIANTPLNLNNLRSTTNSSEF DSKIRLAELPFCSADHGLPPSTENTENLSLDRIIDFFHASKSLKTPFHNLLLDITQREGK PPLCIITDTFCGWAVDVAESTGTVNVTFSTGGAYGTLAYMSLWMNLPHRNPDRDEFNLPG FPDQCRFHITQLHRFLRMADGTDSWSRFFQPQISESLKSYGMLCNTVEEVEAKALKWLRK FSKIPVWSVGPLLPPALLSSNESPGSSNTYKKHSGKVPGVSAEKCLEWLDLQDTDSVLYI SFGSQNTISASQMMGLAIGLEESKVAFIWVIRPPIGFDLNGGFRSEWLPERYEERIAATK QGLLVKNWAPQLDILSHESTGAFLSHCGWNSVM…	42.43	42.089	37.515	11.371	10.193	8.898
U19678	AcUGT5	72A	TTGCAGGCAAGGATGGGCTCGCCGTGAATCAATAAGCCCACAATTATTATACAATCGCACCGTCTAGAATATAGAGATGGAGAATTTAAATTTAAAAAAAAAAGTTAATACTGCGAAGCAAAAGAAAAATATGCAAAAAATATATATATAATTTTGGAGTTGATCAATTTTTGTTGTTCCACTTTTGAGCCAACTCCGCCAGTGATTTGGTGGAGGAACCGTCTTCAGCGAGCACCTTAGCCGCCGCGTCCTTCAATTCCTTCATGCGACTGCGGACACCTTTCCCCTTCTCACCTTCCATTAGATCCATAACGACTCTCGCGATTTCGTCTCTTCCCACCAACCCATTTGCGCTCGGTTTTGGTCTCAAAGCCACTTCGATGTCCTCCGTCAGCATCG…	Forward:TTGCAGGCAAGGATGGGCT; Reverse:ATTACCCTCAATATAAACCACC	MEESQKKKPHVAILPSPGMGHLIPLIELAKRLVHHHNFSITFVIPTDGPPSKAQISTLDS LPSAIDYVFLPPVDFKDLPEGTQIETIISLTVARSIPSLRDVLKSLVATTRLVALVVDLF ATDGFDVAREFNVSPYAFFPSTAMALSLLLCLEELDRTVSCEYRDMTEPVRIPGCVPIRG SELLDPLQDRKNDAYKWVRHHAKRYSMAEGIMVNSFMELEGGALTALQKQEPGKPPVYPV GPLVKMAPSGARTEGDECLKWLDDQPHSSVLFVSFGSGGTLSSNQITELALGLEMSEQRF MWVVRSPNDKTANANFFNIHGNNDPFDFLPKGFLDRTKGRGLVVPSWAPQAEILSHRSTG GFLTHCGWNSVLESTVNRVPLIAWPLYAEQKMN…	6.388	5.673	4.087	0.437	0.096	0
U16131	AcUGT31	92A	TTTGTTCAAGACTTGGAATAGCATAAGCATATCATTTTATTTCGTTAAATGTGTTCACATGTCAATCACATCACATAGTTGGATACTGATTACTTGCTGTGTTGAGGAATTCATCTATAGCTGTAATAGATGATCCCTTGAAACCTTCACTTTCTGTATTGGCTTCTTCCAATTTCACTTTAATTTCACAAGCCTTTCTTCTCATCTCCTCTCTTCTGTTAGTCTCTCCCATCACCATCTTGATCACTTCTGCGATATGTTCACCTGCAACGTTTCCCACCTTGATCCCTCGAGCAACCTCCACACAGACCCCCACTTCTTCTAGCATCTTTGAGTTAAAGAACTGCTCTCCAGCCAGTGGCCAGCCGATGATGGGTACCCCATGACACAAGCTCTCCA…	Forward:TGTTCAAGACTTGGAATAGCAT; Reverse:CTTGAGCATAAATATGTAGGCA	MVQFLIASENLKTPFRNLLVDITRIDGHAPVCVISDMFLGWTVEVAMELGIFHSVFIAGA GFSMAVYFSISLNMHRYCENPEKDEFLLLDFPEASKIQQSQLGNDLIFTEAAESWWTFKE KQFLFCLSSDAILLNTIDVLGGDIGVKYFSRKMEGKPVWMIGPACNNSNSVKKDDKNMQI EGIFAWLDLHPPGSVLYVCFGSQNSILHSQMRELALGLEASEKAFIWVVRPPIGFSTAAE DLQAEWFSEAFEERIRRKNQGLLVHKGAPQLKILSHRSTGAFLSHCGWNSVLESLCHGVP IIGWPLAGEQFFNSKMLEEVGVCVEVARGIKVGNVAGEHIAEVIKMVMGETNRREEMRRK ACEIKVKLEEANTESEGFKGSSITAIDEFLNTA…	3.81	4.87	4.42	1.468	0.096	0
U16100	AcUGT28	91C	ATATCATCACACCTTTACATTTCAAAATTCACTATTAAATTCTAAATCCATTACACTCGCAAACATCATACAAAGTAGTGAAAATTATTACTCGCTGCAAGGATGATTCTGCTGCATTTCTTTTTTGACGACATTAAATTTTAGGTAATCAATAAAGCTATCGAAGTAACGTTGATGGAGATTTCTGTGGTTGAAAATCACTGCAGCTTCTCTAGCTCCGACCCTTAATTTCTCTCCATCTTCCGAGACCATGGCTAGTCTCAAAGCCCTGGCTATGTCATCTCTGCTAAATGACCCGTCTTCTCTTCTGTCTACTTCCACAGCCAGACCCTTCTCCACCAGAATCCTAGCATTCAAAGGTTGATCGATAATTAATGGCAACACAACAAGACAGTGCCC…	Forward:ATATCATCACACCTTTACATTTC; Reverse:TTAGAGTTGCAGTTCTTGAGG	MADEQVLHAVMLPWSAFGHMMPFFQLSIGLARSGFKVSFVSTPKNIQRLPKPPPDLAALI NFVELQLPVLDNQLLPEGAEATVDIPFDKIQYLKVAYDLLRDPFEQFVGSQSPDWIIIDM ISSWVGKIAQRHRVPVMHFSVFSAATYAFFGPEILVGYGREKLRSSPESLTSVPEWVDFP SSLAFRSFEAKDVYAGFYGSNASGMIDVERVAYTLHGCQAVAVRSCPEYEGEYLNLFQKI IGKPVIPVGLLAPENNRETDKITDVSWIGIFRWLDEQKPRSVVFVGFGSECKLTKDQVYE IAYGLELSGLPFLWALRKPDWVSGDAVDAPLPSGFGERTHGRGVVSIGWAPQLQILEHQS IGGSLFHSGWGSVIETLQFGHCLVVLPLIIDQP…	0.344	0.484	0.707	61.592	63.002	93.166
U15684	AcUGT18	75C	AAAAAAAAAAAAAATTTAGGAGTGCAAAAACTGTAAAGTTATCGGTGAAAAATGGTGGGTGATCCAGATCTATCTCCATGGACCATGCACGATGATGCATCACGTAACTTGCCTAATCACAGTCTCACTGACAGGACAGTACAGAATAGACCACAGCTGCTACGAACTGTAATGACATTGACATGTCGGATCAATCACCAAAGACAAAACCTTTCTTCAAAGCGTCACCGCAAACGTCACTTTTCCCCTTCTAATCCTCTTATTTATCCTCACCCTCTTTTCTCGATTTTTGCACATTTTCAGTTCAATCCCACGGCAACTTACTTCCCGACGCTACGCCGCTACAATACAACCGCCATGCCGCCACCGCAGCAGCCTCACTTCCTCCTTGTATCCTTT…	Forward:CTGTAAAGTTATCGGTGAAAAAT; Reverse:AATTTGTTCATTAATGGATGCC	MVGDPDLSPWTMHDDASRNLPNHSLTDRTVQNRPQLLRTVMTLTCRINHQRQNLSSKRHR KRHFSPSNPLIYPHPLFSIFAHFQFNPTATYFPTLRRYNTTAMPPPQQPHFLLVSFPAQG HINPTLQLAKRLLRMGARVTFAISVSAHRRMTRTSPSPDGFTFAAFSDGCDEGFKSIDDD EVKQYMSLLKRRGSETLTQLIVESEKEGRPVSCLIYTLLLPWAAEVARGFEIPSALFWIQ PATVFDIYYYYFNGYGDSITKRANDPSCSINLPGLPPLTSRDLPSFLIPSKNYPFVLPSF REQLEALDQEINPRVLVNTCDALEPEALRAIDKFNMVAIGPLIPSAFLDGEDPSDTSFGG DIFHGRNSNDYREWLKSMPESSVVYVSFGSISM…	197.818	185.087	194.148	32.022	31.419	53.938
U12927	AcUGT22	85A	ATGGGTTCCATAGCCACGAATGAAAAGCCTCATGCAGTTTGCATACCCTACCCAGCTCAAGGCCACATAAACCCCATGCTCAAAGTAGCCAAACTCCTCCACAACAATGGCTTCCATATCACCTTTGTTAACACAGAGTTCAACCACAAACGCCTCCTCAAATCCAGAGGCCCCAACGCTCTCGACGGCCTCCCTTCCTTCCGCTTTGAAACCATCCCCGACGGACTTCCTCCCACCGACGTCGACGCCACCCAAGACATCCCATCTCTCTGCCAGTCCACTAGAAAGCACTGCCTGGCTCCTTTTAAGGAGCTTCTCAATAAGCTTAACGACTCCGCCACCTCCTCTCATGTTCCGCCTGTAACTTGCATAATCTCCGACGGGGTCATGAGCTTCACT…	Forward:ATGGGTTCCATAGCCACGAA; Reverse:TTAATGCCTTGGAGATGAAAGA	MGSIATNEKPHAVCIPYPAQGHINPMLKVAKLLHNNGFHITFVNTEFNHKRLLKSRGPNALDGLPSFRFETIPDGLPPTDVDATQDIPSLCQSTRKHCLAPFKELLNKLNDSATSSHVPPVTCIISDGVMSFTLDAAEELGVPEVLFWTTSACGFLAYLHYHQLIEKGYTPLKDESYLTNGYLETVIDWIPGMKDIQLRDIPSFVRTTDPNCPMVDFLIHETTRARRASAIILNTFDELEHECLGAFKSLLPPVYPIGPLHLRINQLLDDDLNKIESNLWKEETECIEWLNTKEPNSVVYVNFGSITVMTAHQLVEFAWGLANSNQTFLWVIRPDLVAGDSAILPLEFVTETEGRSLLASWCPQEQVLSHPAIGGFLTHSGWNSTLESICGGVPVVCWP…	2.223	2.059	1.061	0.483	10.965	9.248
U12463	AcUGT4	72A	TGAAATTTTAATAAATATAATATCAATCCTGTCCACCAAGCTACTTTTCTATTATAAGCTTAGTGCCCATCAACTTCATGTCTTTATTGTGATAATATTTCTTTAAGACTTATTGGGTCCACTCTTTTTCCTCTATTGAATGTTGTTCACTCACATGATCTGGGATGGGCAGTGACATCACTGATTCACCTACTCCGTTTAATAGAAACAGTGACAAGAGAGTGACTCTTGTAATGTGGAACTCATTTACATAATAGAATGAAAGGACATATATTTTTCATTAATTCAGAAAAAGAAAATATTAACTTGGATCAATTTTTGTGGTTCAACTTTTGAGCCAACTCAGCGAGTGACTTTGTGGAAGACCCGTCTTCACTCAGCACCTTAGCCGCCGCATCC…	Forward:GAAATTTTAATAAATATAATATC; Reverse:AAACTAGGTTGCTAGCCCA	MEESQKTPRVAILPSPGMGHLIPLIEFAKRLVHHHSFSVTFVIPTDGPPSKAQISTLDSL PSAIDYIFLPPVDLKDLPEDTKMETLIALTVARSLPSFQDAMKSLAANTRLVALVVDLFA TDGFDVAKELNVSPYVFFPSTAMVLSLFLYLEELDRTVSCEYRDMTEPVRIPGCVPIQGS ELLDPIQDRKNEAYKWVRHHAKRYRLAEGIMVNSFMELEGGALKALQKPEPGKPPVYTVG PLVKMDSRNGARTDDDECLKWLDNQPHSSVLFVSFGSGGTLSLSQITELALGLEMSEQRF LWVVRSPNDKAANASYFTVHSNNDPFDFLPKGFLERTKGRGLVVPSWAPQALVLSHGSTG GFLTHCGWNSALESVVNGIPLIAWPLYAEQKMN…	85.935	79.576	82.456	7.395	4.272	8.169
U10277	/	/	TTGAGATAGAGAGAGGAGTGACGAGATCAAGTCTCAATAAGCCGGCGATACACGACGAAACCCTTTCTTACATGTTCTCAAAACGAAGAAGCTTCTCTTTCTTCAATATTTTAAGGTCTCTTTTCTTTTTCTTTCTGTATAAATAAATAAAATGGAGTAGTGCTTGTAAGTCTTGCCCACGACTAAGTCCCTTTTTCCTGGAGAGAAGACACAGTAGAAGGAGAGCTTTTTACAAATAGGCTTTTTGAACTGTATCAGATTCAGAGCCAGCCGTTTAGGCTTTGTTGAGTTTATATATACACAAGGACCTAAGTCTATTTCTTTACTAGTATTTAAAACATGGCATCAAGATCATTTAAAGCAAGCCGGTCAAATCTGTCCACATCTTCAGATGCTCAG…		MASRSFKASRSNLSTSSDAQDSHKPPLPPTVTFGQRTSSGRYISYSRDDLDSELGSSDFM NYTVHLPPTPDNQPMDPSISQKVEEQYVSNSLFTGGFNSVTRAHLMDKVIESEANHPQMA GAKGSSCAIPGCDAKVMSDERGADILPCECDFKICRDCYIDAVKIGGGICPGCKEPYKNT DLDESAVDNGRPLPLPPPAGMSKMERRLSLMKSTKSVLMRSQTGDFDHNRWLFETRGTYG YGNAIWPKDGNFGNGKDDEVVDPQEFMNKPWRPLTRKLKIPAAVLSPYRLLIAVRMVVLA LFLAWRINHPNNDAIWLWGMSVVCELWFAFSWLLDQLPKLCPINRATDLNVLKEKFETPS PNNPTGKSDLPGIDIFVSTADPDKEPPLVTANT…	83.993	81.862	79.814	34.14	33.203	31.338
U10853	/	/	CAACTCTCAACCCAGAAAGAAAGAAAGAAAAGCTAAACCAGGTCGAAAAGCAAAAGCATAAAGATGACAATCTCTCTTTCTTTTCCTTCTAATCCCACCAAAAAGTACTCAGACACCAAAGCAGACCGCATTAAGCAAACACCCAGAATATCCCATATATACCTTCGTCTTTCTCTTTCTCTTTTACATGCCCAGCACCGCCAGCAGCAGCAGCAATGTCTCATGAGATTGTTCCTGCTGATCCCATTTACTATGAAATCAACAACTACGACCCACCAAATGCACCACCCATCAGCCATGGAACTGACCCAGTTAACACCACAACCACAATACCACCCATTACGAGGTCACTCACTTTTCGCGGCGAACATGTCCCTGAACCCTTTGACAGTGAGAGAT…		MSHEIVPADPIYYEINNYDPPNAPPISHGTDPVNTTTTIPPITRSLTFRGEHVPEPFDSE RLPPTFASEIQRFLRVANLIETEEPRVAYLCRFHAFEIAHKRDRNSTGRGVRQFKTSLLQ RLELDEETTIERRKEQSDIRELRRVYDRYKDEIRRSGEELYLNDSQKEELINARRIVSVL YEVLRTVTSAAGPQALADRDSIQRKSQLDVPYNILPLDHGGIQHAILKLSEIKAAIVAVR NTRGLPPAQDFQKSGAFVDLFEFLHYCFGFQEGNVANQREHLILLLANIHIRQSHKQSSM PKLGDGAVDALMKKFFKNYTNWCKFLGRKNNIRLPYVKQEAQQYKILYLGLYLLIWGEAA NLRFMPECLCYIFHHMAYELHGILTGAVSTETG…	5.449	6.62	6.126	3.53	4.523	1.648
U10893	/	/	TCTGACTATTTATAGGCCAACTACAACAATTGAGAACCAAATTACATCCAACACAAAGCAAATGGGTGCTACTTTTCAGCAAAGCTTCTACACTACCTATCCACTAACTTAAATGGAACGATAACTTAGACTTAAGCTCAAACAACTCTAACTACCATCCAATGTAGCTCTTGACTCACCATACTTTGCATGACAGCAATGCATGGCTTGAACGAAGCCAATGAAGCCTCACGTACTTATTCACGTATCATATCCCTCATACTAAGTGCAGCGTTGAAGAATTCATCCATGGCTTTTGCAGAGGACCCCTTATTATAGCTCTCCTCATCGTCTTTCATGGCGTTCTCAATCATCTCCTTGATCTCACCAGCTTTCCTTCTCATTTCCTTTCCTTTCTCT…		HTCSDFHLLFHFTRLSDLRSFDKNPSMAEKTRENIVMFPFMAQGHIIPFLALALQLESTN KYTITFVNTRQNLDKLRSSLPPNSSSSFNLLEIPFNSSDHNLPPDTENTDSIPYNLVPNL IEATLSFKPHFRRLISELVSQQNGQKKPLCIITGMFFGWCAEIAQEFGVFHAIFIAGGGF GFACYYSLWMNLPHRNTDSDEFLLPDFPEAERIHVTQLTDFLKVADGSDSISVLLQKVIS LWMNVDGILINTVEELDKIGLMYFRREICRKVWPIGPVLLSTGSQARAGKEHGISPEVCK NWLDTKPCRSVLYVSFGSQNTISPPSMMELALALEASGKDFIWVVRPPLGFDINSEFRAD EWLPEGFEERVTVSRKGLVVHSWAPQVEILSHK…	3.591	2.945	3.027	1.988	24.003	19.304
U11304	/	/	CGGAAATGCACTCCAAAACAACTAATTATACTTGGTATGCACTTTATAGAGATGTGCATTTTCAAAAATTGTTGAAAGTCATATAAATAAGAAGCATCCACTGGCAAAGTATGGGATGGTTCGGAAACATAATTTCGTAAAAGACATGGAAAATACAACAAACTAGTTTCACAAAGGAATGAAAACTAGGTCAAAAGTCCCCACTACTAATCCCTCCAAATCACCATTGCTTGCTTCTTGTTGTTGATATGATTTTGCTGTTTGCAGATTGAGAATCTTCATTGATCCGTACAAATGCTAAAATCCATTCAGTTCGAAACCAGAAATTGAACTAAAATTTTATGTTCTCCTGGAAATTACAAACATTTTTACTCAATTCAAACTTTTCTTTCTACCCAC…		MGSKDPFTLGLDVSSGGRHSTDMMPPSRRKLRGRFVTAFQNGAALVVDLEKKNKKGKSKE KKKNKDTSRHIHVLENIEGIEGVDNEKSSLMPWIKFEKKFGQSPVFIASTLMEEGGVPRG ASSASLLKEAIHVINCGYEDKTEWGKEVGWIYGSVTEDILTGFKMHCHGWRSVYCIPKIP AFKGSAPINLSDRLHQVLRWALGSVEIFFSRHCPIWYGFGCGLKPLERFSYINSVVYPLT SIPLVAYCTLPAICLLTGNFIVPEISNYASLVFMALFISIAATGILEMRWGGVGIHDWWR NEQFWVIGGVSAHLFALFQGLLKVLAGVNTNFTVTSKGADDGEFSELYLFKWTSLLIPPM TLLIINIIGVIIGIADAISTGYESWGPLFGKLF…	4.206	4.139	4.306	32.803	21.168	32.657
U11956	/	/	AACTACAATTAAAAACCACAAACTCTGAAAATCTTGTCCTACAAGAAAGAAAGAAAATTGCTTGAATCTTGAATAATCCAGACTTTAAGAGGCAAATTTCGTCTACTTTCTCTTTTTATACTCTTTTATAAAGATAAGAGCAACCTGTTCAGTCACCATTATTAGAAGTATTATAACTCGATCCATCTGCAACAACATGGGTATGGTTTTTGGGAAGATCAGCGTCGAGACACCAGCATATGAAGTGGTTCAGTCCTCTCCAGATTATGAAATCCGCAAATTTGGAAGCTCGGTTGTGGCCGAAGTCACATACGATCCATCTCAATTCAAGGGCAACAAAGATGGGGGCTTTTCAGTGCTGGCGAACTACATCGGTGCCTTTGGCAATCCCCAGAACAC…		YIYIYIYIYIYISGFVDILILTDGTGMSSGGLSNPLNVSPRSGPTTARRRVSDFILDSSD RVSNDSSTEYSYYISDEEDDHQDSVSSSSNGSFSGPHHVHNYHHPLIKHRLLRKNIFSSF VSETWTAAMAQNLRSGTIVGRRILGVLMVLLVISVFVKVSFLPSHADVDGKRSDNGVLIL QTVKEEQSLLAQRIVSEETEHAMPTRVLEKISTPEIWSKPNSDNYYQCIVRSKSQIKTPG KTNGYLLVHANGGLNQMRTGICDMVAVAKIMNATLVLPSLDHESFWTDPSDFKDIFDWRH FMKVLKDEVDIVEYLPPRFARIKPLLKAPISWSKASYYRSVMLPLLKRHKVIKFTHTDSR LANNGPAGSIQRLRCRANYEALRYAKEIEDLGK…	22.514	19.5	22.039	1.663	0.617	2.377
U12329	/	/	CTACAACATTAATATTGAATCACAAGTCATTAACAGAAATTCTTTCAATTCAATTACAAAACTGGGTACAAATAATACATATATTGCTGCACACAAAAAAATCCCACTAGCTTTATTCCTTCTTGTGCATCTTCTGCTAGTTGGTTCATACACATAACATGTACATGCATTGCCTGCAGATGCATAGATCAAAGAAAGAAAAAGAAGTCAAATATTTGCTCTTTCAGCAGTTGATTCCACACTGTGAGGTAGCAGGTCCCTTTGTTTTTAGCACAAACGGGTCGATTCGAACCCAAAGCAAGGAGAAGATTGAGGCCAGAAGTATTGACCATATAACAACTATGGTTGGTGTGCGGTTCTGCTTCCCCATCAGACCTTTTAGGAAAGGATAGAGATGCA…		MEASAGLVAGSHNRNELVVIRNHEEHKPLKNLDGQVCEICGDEIGLTVDGDLFVACNECG FPACRPCYEYERREGTQHCPQCRTRYKRLKGSPRVEGDEDEEDIDDIEHEFKIDDEKHKP KHVADMLHGKMSYGRGPESDENSQFPPVIAGIRSRPVSGEFPIGVHDQMSSSSLHKRVHP YPVSEPGSARWDEKKEGGWKDRMDDWKMQQGNLGPEPDDLNDPDSAMLDEARQPLSRKVP IASSKINPYRMVIVARLVILAFFLRYRILNPVHDAIGLWLTSVICEIWFAISWILDQFPK WFPIDRETYLDRLSLRYELEGEPNMLAPVDIFVSTVDPMKEPPLVTANTILSILAMDYPV DKISCYISDDGASMLTFEALSETAEFARKWVPF…	3.632	3.14	3.287	9.606	4.725	5.613
U12708	/	/	TCGGTGATCGGAAGGTCCTTGTTGAACTTGCAGAGAATGGTCTCGTGGTTGAGGGCTCCCAGGTGCAGGAGCACGAACATGAAGCACTGAACCGACAACATGATGAACATGTTGTTGATGTGGAAACCGGGATGAGCGTAGTAGAAGGACAGGAAGCGGTCGAGAGGCAGCTGGGTGCCCATGTAGTAGTACTCGCGAGACAACATCTGCTCACCCATACCAGTACCAATCTTGGTAGTGAAGTTGAGGACGGAACCGAAACCCAAATCACGACCCTTACCACACTGGTAGTACTCGCAGTGCTTTATGCGACCACCACGGAGAAGAGCGTTCATACCAGCGTAGATATCCTCGTTGAGATGGAGACCCTTCTGAGCCTTGGAAACACCACCACGAGTC…		AIKLLYRVENPEVVQMFGGNSDKLERELERMARRKYKICVSMQRYAKFTKEEMENTEFLL RAYPDLQIAYLDEEPPVNEGEEPRIYSALIDGHSEIMDNGLRRPKFRVQLSGNPILGDGK SDNQNHAIIFYRGEYIQLIDANQDNYLEECLKIRSVLAEFEEMTTDNVSPYTPGIPNPNF NPVAILGAREYIFSENIGILGDIAAGKEQTFGTMFARTLAQIGGKLHYGHPDFLNGIFMT TRGGVSKAQKGLHLNEDIYAGMNALLRGGRIKHCEYYQCGKGRDLGFGSVLNFTTKIGTG MGEQMLSREYYYMGTQLPLDRFLSFYYAHPGFHINNMFIMLSVQCFMFVLLHLGALNHET ILCKFNKDLPIT	0.522	1.318	0.614	0	0	0
U13386	/	/	AAAAAAATAATAATAAGAAGCAGCAGCAGCAATATGGATGAGAAAGCCTTTCACATAGCCATGTATCCATGGTTCGCCATGAGCCATCTCAATTCATTCCTGCAACTCTCCAACAGGCTTGCACAGAGAGGCCATAGAATCTCATTTTTATCTCCGGAAAAAACGCAGGAGAAGCTCAAGCCATTCAATCTTCACAAAAATCTCATCGACTTCGTCGGAATCACTGTTCCTTCCGTCGACGGCCTCCCTCCTGGAACCGAAACGACTGCCGACGTTCCTTTCGAGTTGAATTCTCTCGTCATGACCGCCATGGATCGGACTGAGCCCGCCATTGAAGCTCTTCTCTCCGAGCTCAAACCCCATTTCGTCTTGTATGATTTCATTCACTGGTTGCCGCCA…		KKIIIRSSSSNMDEKAFHIAMYPWFAMSHLNSFLQLSNRLAQRGHRISFLSPEKTQEKLK PFNLHKNLIDFVGITVPSVDGLPPGTETTADVPFELNSLVMTAMDRTEPAIEALLSELKP HFVLYDFIHWLPPLAHRLGIKAVYYCIVSSATIAHNIIPERKPLEYISTEADHDMLKPPP CFPPGSKIKLFPHEARELVARIAKNFGGVPFRERLFLALTRSDAIGFQTCREIEGPYCDY VESQIGKPVILAGPVLPEPPRSSLEEKWKTVLGKFKPKTLIYCAFGSECTMKKDQFQELL LGFELTSLPFLAALKPPMGCDDIASALPEGFEERVQGRGFVHGGWVQQQLILNHPSVGCF VTHCGSSSWSEAMVTDCQLVLLPNVGDQIIRAR…	3.549	6.157	5.055	1.217	0	1.119
U13904	/	/	CGCGGCACCTAAGCCTCTGGATGGAGCCTGCTGGGCCGTTATTTGCGAGCCTCGAATCAGTGTGGGTAAACTTTATCACCTTATGCCGCTTTAACAACGGCAGCATTGCAGTCCTGTAGTAACTAGCCTTGGACCAGGAAATGGGAGCCTTCAGTAATGGCTTAATCCTAGCAAAGGGGGGAGGCAAATACTCTACAATGTCAACTTCGTCTTTTAGAACATTCATAAAATGCCGCCAGTCGAAAATATCTTTGAAATCGCTGGGATCCGTCCAGAATGACTCGTGATCAAGAGATGGAAGGACCAAAGTGGCATTCATTATCTTCGCAACAGCCACCATATCACATATTCCGGTTCTCATTTGATTCAATCCTCCATTGGCATGAACTAAAAGATAGC…		MSSGGLSNPSNVSPRIGPTTTRRRVSDFVSDSPDKLSNVSSSDYSYYISDEEDDDHHHHH DNVISNNSNIIVSFSGPHNHHVHVHNYHHPLIRHRLLRKNFFSSCVPDTWTAAMAQNMRS GTIVGRRILGVLMVLLVISAFVKVSFLPSHVDVEGKRTDNVGLILQTSLSDEQATAQRIV SEEREPSMPTRVLEKISTPEIWSKPNSDNYYQCIVRPKTQLKREKTNGYLLVHANGGLNQ MRTGICDMVAVAKIMNATLVLPSLDHESFWTDPSDFKDIFDWRHFMNVLKDEVDIVEYLP PPFARIKPLLKAPISWSKASYYRTAMLPLLKRHKVIKFTHTDSRLANNGPAGSIQRLRCR	13.246	9.101	8.716	0	0	0
U1402	/	/	AAACAATCACAAAAGCGCAAATCTTTTCTCTCTCTCTCTTCCTCTTCCTCTACAAGTCCAGCTTTCATTTTTGTTTTGAAGAAGCTTCAAGGCTCTTCTCGCAGAAGCAGCAACAAGTAATTTGAGAAAATGTGAAGGGAAGCAGTTTAATGAACTTGTTGCCATGAGTTTGAGGCAGCGTCAATACCGCACGCGCGGCAGGGATCACATCCACGCGCCGCCGCCTCCACCTATGCATGGAGTCTACAACATAATCCCAATCCACGACCTCTTAACGGACCACCCGTCGTTGAGGTACCTGGAGGTGCGCGCCGTGGCGGCAGCGCTACGGCACGTGAGCGACCTCCGGAAACCGCCGTTCATTGACTGGGAGCCTCAAATGGACCTGATGGACTGGCT…		MSLRQRQYRTRGRDHIHAPPPPPMHGVYNIIPIHDLLTDHPSLRYLEVRAVAAALRHVSD LRKPPFIDWEPQMDLMDWLGHFFGFQNDNVRNQREHLVLHLANAQMRLDPPPSSPGTLDQ NVSRRFRRKLLHNYTSWCSFLGRKPQVILSSRRDETTLRRELLYVSLFLLIWGESANLRF VPECICYIYHHMAMELNYVLDEKIDDNTGRPFIPLISGHCAFLKYVVVPIYETIKTEVES SRNGTAPHSAWRNYDDINEYFWSRRCFRGLNWPLDVGCNFFATASKGKRVGKTGFVEQRL FWNVFRCFDRLWVMLILFLQAAVIVAWVGTDLPWKALDSRDVQVELLTIFITWGGLRFLQ SLLDAGTQYSLVSRETMWLCVRMVLKSVVALTW…	7.171	6.764	6.927	34.066	29.124	32.507
U14360	/	/	GAAATACACATAGTTGCAAAATTTGAAAGAGAGAACAAATTCTGTAGGCCTTAAAACTGTGAAACCCTAGCTCAAAATCCCCCAAAAAATCAAAATCAAAATCGATCATGCTGATTCAATACCCTTGTTCTTAAACAGTTTATGGGTGGGGATTCTGTGTTCGGAGCCCCTGAACCCAGCCGCCATCAATGGATTCGATGCTTCCGCTCAATCCATCATCCACAAAATCGCCAATGCTCTTCACCTTAACCTCCCTCGGTTTAACTGGGTAGTTCCCGGAGAAACAAGCGTAGCAAAAGTTCGGAGAGTCTTTGCCTAATTGCTTGTTAAGGCTGTCGATTGGTAGGAAAGCAAGCGAATCACTACCGATGAAATCTCTAATCTCCTCAACGCTCATCC…		MAAATATATTVCPLSNTSVSSNPKTTQKTSLSLFPQTLQKPSFLSQNPTLTCQASRSHSS IFSKNPLSGFFTSNQEHPDEVSVDFDDDDKPREECGVVGIYGDSEASRLCYLALHALQHR GQEGAGIVAVNNKVLQSVTGVGLVSDVFSESKLDQLPGDIAIGHVRYSTAGSSMLKNVQP FVAGYKFGSVGVAHNGNLVNYKALRDMLEDDGSIFNTSSDTEVVLHLIAISKVRPFFLRI VEACEKLEGAYSMVFATEDKLVAVRDPFGFRPLVMGKRSNGAVVFASETCALDLIEATYE REVYPGEVLVVDKDGVQSQCLMPHREPKQCIFEHIYFSLPNSVVFGRSVYESRRAFGEIL ATVSPVECDVVIAVPDSGVVAALGYAAKAGVPF…	7.547	6.497	6.396	14.548	13.424	14.66
U15138	/	/	CCACGCTATGCTTCCGCCCATGTTTTACAATGCAAAATGTCAAGGCTGCTGACCGCACTTGATCAGCAAGTCGTCATAACTTTTTAAAACGCCATGTAACGACGGAAGCGGCGAGCGGCCTCCTCAGTCGAAGTGGCTTCGGCGGTGTCAGTACTTGAGTCCTCGTCACCGCCCTGGAACACAGGACATGCGCCCTGGATACAGGTGCCGGTAACACTAGCTGAGGTGTCGTTATTGCTGTAACCAGTAGGCTGAAGGAGCTCCATAGGCAGGGTGAGGCTGAGCTTGATCTGCTTGCCAGCAACGATGGGGCCGACAATAAGAGCAAGGAAGACAACCAACAGTACGAAGTACAAGATGGCGTAACGGATCACTCTGCGCTTGCGAAGCTTGGTCTGC…		RNPEYDSSTLSDGQTPKAAGALVRVAVVAFGPIAVNAGVLGGLFALACCAGPLLSMCCKK FGAVLAAIAHAIAVIMLLIFFVVMMFLEGFSFPRALAGMIAVVAIQRFIFKLIITLTLTR EFKGDTSNIAWWTGKWYTMGWHTLSQPGREFLCKITELGFFAADFILGHVLLFFMLPILL IPYADKFHSVMLFWLRPSRQIRPPIYSLKQTKLRKRRVIRYAILYFVLLVVFLALIVGPI VAGKQIKLSLTLPMELLQPTGYSNNDTSASVTGTCIQGACPVFQGGDEDSSTDTAEATST EEAARRFRRYMAF*	1.43	0.371	1.186	0	0	0
U15198	/	/	GCAAATCATACTCACCATATTATAGATTCTACTAATTCTGATTATCACACTCAGACTTCACAAAATATCACAAATAGAGGCTTGTATTACTGATCAATTCACAAGTTGATCATTGTAGGAAGAGGAGGTCGGAGGAGGAGGAGGAGGAGTCCCGTACAACACGTAGTTTCATTGATGAAGTGCAGCTATTTTGAACGACCCAGATGGTTGGGTAGGGTCAAGCTATACCTATCAATTATCATCAAGAAAGGCATCACCATCAGGATTACAGGGTTAAATTATTAGATTTCTTTTTCGCAAAAATTATTTTCTGGCAATTGGAGAGTGGGTGGGGACCATTCACCAACAATTCCGTTGCCAACTGCCACCAAGGCATGACAAATCTTTGTTGCAATCATC…		MWWMMSNEGGHYCSKKSDEVCGDVCGQESSRALSLSRIRCILRGMDLKTYIFLFAFVPTL VFGIYVHGQKISYFLRPLWESPPKPFHEIPHYYNENVTMERLCKLHGWGIREYPRHVYDA VLFSNELDLLTIRWKELYPYVTQFVILESNSTFTGKPKPLVFASQRDQFKFVEPRLTYGT IGGRFKKGENPFVEEAHQRVVLDRLLKIAGITDDDLLIMSDVDEIPSGHTIDLLRWCDDI PPVLHLRLRNYLYSYEFLVDNNSWRASVHRYQTGKTQYAHYRQSDIILAESGWHCSFCFR RISEFIFKMKAYSHFDRVRFSYFLNPKRIQRVICKGADLFDMIPEEYTFKEIIGKLGPVP HSFSAVHLPSYLLENADKYKFLLPGNCIRESG*	69.996	68.673	71.15	8.017	7.368	4.634
U15482	/	/	TGCTTTGCGTTTTGTCTTCAAGGTAAAAAAAAAAAAAAAAGGAAAAAAGAGCATATTCTTCAAAGATGCCTCTTCTTCTCGATTCGAATCTCTATCTGACTCTCTTTGATTGTTTGTCCAGTTTCTTGAGCTACAAGAACTGTAAATATGTCAAATCCATGAATTTCTGTTTTTTTTTTTTATTGTTAGGTTAATGAATTTCTTGAGCTTCTCACTTTGGTCTAAAATAGCACACAATTTTTGAAATATTTGTTTCCTTTTACTTGAAATTTGTATTTAAATTACTAAAAAGCCCCGACCCGAAATTCCATGTCAGTAAATAGTTAATTATTTTCCATATCAATCAAGATTTATTACCTATATATTACCTCACAAATCACAGTGCGATTTTTATTCGAC…		MAERALTRVHSLRERLDETLLTHRNEILALLSRIEAKGKGILQHHQLIAEFEAIPENNRK KLADGAFAEVLRSTQEAIVLPPWVALAVRPRPGVWEYIRVNVHALVVEELHVAEYLHFKE ELVDGGTNGNFVLELDFEPFTASFPRPTLSKSIGNGVEFLNRHLSAKLFHGKESMHPLLE FLRVHCHKGKNMMLNDRIQNLNSLQHVLRKAEDYLSKLAPETPFTEFALKFQEIGLERGW GDTAEAVAEMIQLLLDLLEAPDPCTLETFLGRIPMVFNVVILTPHGYFAQDDVLGYPDTG GQVVYILDQVRALEEEMLLRIKSQGLDITPRILIITRLLPDATGTTCGQRLEKVYGTKYS DILRVPFRTEKGIVRQWISRFEVWPYLETYTED…	699.982	650.486	687.302	54.374	33.82	49.993
U15536	/	/	AAAAAAAAAACAAGAGAGCACCGTTTCGATTTCGAAAAGCGAGGGAAAATGATGGGAGCTTCCTCAATCTCGTTGACAAGTGCCCGTACTGCACTTCTGCTGCTGCTAGTCTGCAACGCATCGATCAAGCCATCGCCAGAGCGAAAAATTGACGTTTCTGACTCCTTTTTTTTGGCTCCATTACTCGCCTTTCGATATTATTTCGCTTTATATTTCGCTCATCTGTTAGTTTGTCTGTCTATAAGTTTATGCTTTGTGTTTCGCTTCTCTTTGAATTCGTTGATTTCTGTCTTTCTGTTTTGTTGTTGTTGTAGCAGTAGTGTGTCATCTTTGAGAAGTGGTGATGCCTAGGTTTGATCATTCGGCGAGCCTTCGAGATCGAGTTCAGGACTCACTCTC…		MNNADFIITSTYQEIAGSKKNVGQYESHTAFTLPGLYRVVHGIDVFDPKFNIVSPGADMC IYFPYYEKERRLTALHGPIEELLYDPEQNEEHVGMLNDRSKPIIFSMARLDRVKNLTGLV ECYGKSSKLRELVNLVVVGGYVDANKSRDREEHAEIEKLHGLIKQYNLHGQFRWISAQMN RARNGELYRYIADTKGVFVQPAFYEAFGLTVVESMTCGLPTFATCHGGPAEIIEHGVSGF HIDPYHPDQVATLLIDFFEKCTKDPSCWNNISDGGLKRIFERYTWKIYSDRLLTLAGVYG FWKYVSKLERRETKRYIEMFYILKFRDLAKSISLAVDEQH*	0.125	0.36	0.208	634.378	366.025	583.253
U15683	/	/	ATGGATACAAACTTAGGGACAGTGGCTAACCTTAAGAAAACATGCTTAATTATTTGAAATTATCTCAACATATAGGGACTGCAATGAAATTTAATACTTTTGTTTTCTTTATATAATCTCTCGCATGTATTTATTTATCTCTTCTCACAATCTCACTCACATCTCTGATCTCTTAACTCCAAATAGACACATCCAGACATGGCACTCCAAGCCAGCCAGCCTCAGCTTCAGCCTCATTTTGTCTTGTTTCCTTTCCTGGCTCAAGGTCACATGATTCCCATGGTAGACATCGCTAGACTGTTGGCTCAACACGGTGCTATCGTCACTATAGTCACCACACCACTCAACGCAGGCCGCTTCAACACCCTTCTCTCTCGCTCAGGCCTACCAGTTCGTGTA…		MALQASQPQLQPHFVLFPFLAQGHMIPMVDIARLLAQHGAIVTIVTTPLNAGRFNTLLSR SGLPVRVAEVQLPWREAGLPEGCENFDLLPSMDFIPNFFTALNLLQLPAEKLLEEITPPP NCIISELCFEWMVDTASKFNLPRIVFHGLSCFCLLCKHCLRISKVHENVTSNSEYFIIPG LPDQIEITKAQLPELMREDISAYGDKILASELSSYGIILNTFEELEPGYVEGYKKAKEGL KIWCIGPVSLCNKDNMDKVERGNKASIDEFECLKWLDSWQPSSVVYVCLGSLCNLTTSQL IELGLGLEASIKPFVWVIRSKELEKWLLEENFDERIKGRGILIRGWAPQVLILSHPAIGG FLTHCGW	0.438	0.278	0.385	14.344	19.162	0.719
U15907	/	/	TTGATTTATGAAATCGGATTAAGACATAACTATGTCATAGACTTACATTCTAAAGTGTCACCATCCAACCCTAATATGTACAAAGAACTAAAGAATTTGAAAGAAAAATAAATAAATAAATAATCTCAACTGGCCTTGCCTGTCCCTTTACAATTTCTTCTCTATGAATCTCCTCATCTGTAGTCCTGAATCTCTTAATTCATGATTTCTTTCGATCTTTTATTCTCCTTGGATTTGGTTCCTCTCCTTGCCTAAAGCTCACGAAAGACTTGGTTCAGAAGAGAATCCAGAATCCAGAATCCAGAATCCATCGATGCGATGTTTTTCATCTTCTTCCACGGCTTGTAGGTTACTCTTCCAATGAGTCTCTTGATGAGCGATAACGATCGTAAGGAGCCC…		MAFWSRFNSPQLLVGLLSLLLLHPISTTTTAATAIRIASTTIIHRPLSSHAELPDFQEAP AFRNGDVCSSLAFDRIHIAMTLDANYLRGTMAAIFSLLQHSTCPENLSFHFLSGHFQPGL VSSINTTFPYLNFRVYLFDSNRVRGKISKSIRQALDQPLNYARIYLADIIPEHVRRVIYL DSDLVVVDDIAELWNVDMEEKVLAAPEYCHANFTHYFTTAFWLDRDLARVFEGRNPCYFN TGVMVMDVIKWRRGGYTRRVEEWMEVQKQRRIYHLGSLPPILLVLAGNIKAVDHRWNQHG LGGDNIEGRCRSLHPGPISLLHWSGKGKPWLRTDARKPCPIDHLWAPYDRYRSSRDSLEE *	4.154	3.305	4.275	0	0	0
U16155	/	/	CTTTCTCTCTGTATCTCGTCATCTTTTTTAAATCAAAACCGTATTTTCAATTTTTTTAAACCTCAAATCTCTCAATAAAACCCAGCACATCTTTCGCTTCCTCTTTGAAGATCTTGACAAACTATGCCTCCTAATTTTAAATCGCGATATTTTTTCTCTCTTTTTCTCGTCATCTCGCTCACTCTTTTCGCCATCGCCAATGCAACTACGACGATCACTCAGAAATTCAAAGAAGCGCCGCAATTCTACAACTCTCCGGATTGTCCTTCCGTCTACGACTCCGACGAGCCCGGTCCACCGTCTTCGGACGATGAACCCATCTTCTGCTCCGACGAAGCTGTCCACGTGGCAATGACGCTTGACACTGCCTACATACGCGGCTCCATGGCAGCCGTCCTC…		MPPNFKSRYFFSLFLVISLTLFAIANATTTITQKFKEAPQFYNSPDCPSVYDSDEPGPPS SDDEPIFCSDEAVHVAMTLDTAYIRGSMAAVLSVLQHSSCPQNIAFHFVASATNANITYL RATISASFPYLKFRVYPFDDSAVSGLISTSIRSALDCPLNYARSYLANLLPLCVRRVVYL DSDLVLVDDIGKLADTDLGNDSVLAAPEYCNANFTSYFTPSFWSNPSLSLAFANRKACYF NTGVMVIDLDRWRAGDYTTKIEEWMELQKRMRIYELGSLPPFLLVFAGNIVPVDHRWNQH GLGGDNFRGLCRDLHPGPVSLLHWSGKGKPWARLDANRPCPLDALWAPYDLLQTPFVLDS *	53.964	55.196	55.986	3.8	4.831	6.561
U17028	/	/	TTTCTTTTGTTACTGTAGGGTGTTTTCATCAATCCAGCTTTCATTGAGCCTTTCGGGCTTACTTTAATTGAGGTTCTTCTCCTCATCTAATATCTAAAGTTTTTTTTATTTTCAGAAGTTGATTTGTAGACAATCAAATTTAAGCTTTTTGTTTAACAGGCTGCTGCTTATGGTCTGCCTATTGTCGCCACAAAAAATGGGGGTCCTGTTGACATTCATCGGGTTTGACTGCTGGATCCTTCTTTAGCTAGTCGATATTCAAGTGTAGCTTAAAGTTCATGATATTTTATTGGTAATGATTGAATTTACAGGTTCTTGATAATGGTCTACTTGTAGACCCTCATGATCAGCAATCTATAGCTGATGCTCTTCTTAAGCTTGTTTCGGATAAGCAACTTT…		MVIEAAGAGKSAGSIGFILSTALTISEVNSLLVSGGLSPSDFDAYICNSGSELYYPSEDV PGLLFLVDIDYHSHIEYRWGGEGLRKTLIRWAASVNDKTGEAGKIEEDELGSTSHCYAFQ VTSPTSVPPIKELRKLMRIQALRCHVLYCHNGTKLQVIPVLASRSQALRYLRVRWGMDLS NLVVFTGECGDTDYEGLLGGVHKSVILKGVGINARKLHANRNYPLEDVMPLDTPNIVQTE ACDSNSIKSSLEKLGVLKV*	5.542	6.383	6.563	23.392	51.661	13.762
U17314	/	/	GTATTGATTGTTTGGATGGATAGTTGCTGTAGCCTGGTGCAAAGGCGATCCACCATCCTGAATCTTCAGCAAAAGTATCTTTAGGGATCTGATTCTAAGAATTATATTATCTCTAAACACCGTGCATCGCTTTTAGATCATATTGGACCACAGGGCTCATACTTTTTTCTAGAATTTAGAAATTTAGTTTTGCCATGTACTAGGTAGTGGATTTCGTCTTTCCGAAATATACATTAAATTTACAGTTTATCAACTGTAGACTGTAGTCTTAATAGAATGCTGCAATTTTACACAGGTGATTGAGATAAATATAGCCATGAGATTTCTGGAGATTCTATTGGGAAAAACATGTTAGCAGTCCTCTCCTAGTCTACCAGAAAGCATGGCCCTGCTTCTTCT…		MALLLLALTPRRFPPKLLLITLLILVPIGMIVTNHSQKISYIFRPLWNNPPLPFQRLPHF YADNVSMEHLCKLHGWSMRLQPRRIFDGIIFSNEVDILEIRWRELSPYITKFVILESNTT FTGIPKPLFFSSNRARFAFAEGKIVHGVFPGRIASLGSHEDPFVLESEQRKAMNGLLRYA GITDDDMLIMSDTDEIPSPHTVKLLQWCDGIPPILHLELRHYLYSFEFPVDYSSWRATIH IYNSGTLYRHSRQTDLIFSDAGWHCSFCYRYIQEFVFKMTAYSHADRVRRREFLNYSRIQ KLICNGDDLFDLLPEEYTFKELIKKMGSIPHSGSAVHLPAYLIENADNFRFLLPNGCLRE QSAIF*	1.367	2.574	1.872	9.141	7.474	5.183
U17924	/	/	GAAAGATTGAATTAGCTAGAAAAGCCATAGATATGGATACCACCATAATGAAGAAGAACATGAGTCACATTGTGGCCATGCCTTATCCTGCTCGAGGACACATCAATCCAATGTTGATTCTCTGCAAACTTTTAGCTTCCAAAAACAATGACCTCCTCATCACGGTGGTTCTCACAGAGGAGTGGCACCGCACCATTGCCTCCTCCGAAGATCGTCTTCATGCCAACATCACTTTCGCGATCATATCCAATGAAATCATACCATCCGCGCAACTTCAAAGCACTGACGTAGTTGCCTTCTTTAAAGCCGTTAAAATGATGGCAAGTCCATTTGACCAAATTATTGATCGCCTCCAGCCACCTGCGACTACTATCATAACTGACAATATGCTACAATGGG…		KIELARKAIDMDTTIMKKNMSHIVAMPYPARGHINPMLILCKLLASKNNDLLITVVLTEE WHRTIASSEDRLHANITFAIISNEIIPSAQLQSTDVVAFFKAVKMMASPFDQIIDRLQPP ATTIITDNMLQWAVEAGCQRNIPVALFWPPSATAFTIFYHSDLFENGIPVNMKEHGNDVV DFIPGISSIRIADLPRVFVKDDQPFTLGGWPYKYGTSKVKCLLFGTVYELESQVCDVFRT KLEYPIYSVGPLIPYYELDRHSSENQEPHYIEWLDSQPADSVLYISMGSLFSISSAQMDE MVAGLKISVVRFLWVARDEANRLGDVCSGDMGLAVPWCHQLKVLCHSSVGGFLTHCGWNS ILEAGYAAVPVLSFPLFGDQVTQAKIAVEDFKM…	0.084	0	0	209.515	129.138	169.384
U17985	/	/	TAAAATTTCTGCTTCAATTTATATGTACACACTCGAGCTTTTCTGTATTATATCAATGGTAAAAGGAGATCGATGAAGATGGGATTGGAAATTAACAGAAGATTTCTACAAGAGGGAGAGGGGTCCCCTAAGAAATTTCATAAAGTAACAATACTATATAAATATATAAGACAGGATTTAGAGATCAATAGTAAAGTTATTGTTCAGAACTCAGAAGGACATGAAAAATCTGATAGAAGATCGTTGATTTTCCGACCCTTCCATCGTTCTCGATGATCGATTCTATCCCACCTTCTCAGCCTTGAAAGAATCCCTGCTAGCAGTCCTCCAAACATGTCTTGTGTTAACAAGAGATTTTTGGTTTATTTTTTTTTAAAAAAAAAAATTATACATAATCAC…		FFLFHDRMAFYPSPLFGLLSFFLIFVPAAAAPTSSGGFRLGIIRKPTPYVPVFREAPSFR NGESCNDDKIHVTMTLDANYLRGTMAAVLSMLRHSMCPENIEFHFLCTHMEPDVAASINS TFPYLAFKVYRFNSNRVRGKISKSIRQALDQPLNYARIYLADIIPAYVKRVIYLDSDLVL VDDIAKLWEVDLEGKVLAAPEYCHANFTKYFTGLFWSDKNLSRTFDGRNPCYFNTGVMVV DVDKWRNGGYTQKVEEWMGVQKQKRIYHLGSLPPFLLVLAGNIKGVDHRWNQHGLGGDNI EGRCRSLHPGPISLLHWSGKGKPWLRLDSRKPCTVDHLWAPYDLYHPSIHFLEE*	74.317	71.36	77.432	0	0	0
U18142	/	/	GCCCGCCCTCCTGTCCTGTCTCTCTCGTCATTTTCGGGGTCCTCTGTCGAGTCTCCATCTCGCATGCGAGCCAATTTCAAAAAAAAAAAAAAAAAAAAAAATTCAAAAAATCTCTCATGCGAGTCAAATCCAGAGTGTCCTTATCGAGTAAGCGTAAGCAAACACCGCCACGAGGAAACACCAGCTCTGTGTGTTTGTAGAGTCCACCGTAAGAAGAGGGAAGTTGATATAGCAAGGTTTCTTTCTGTAAATAAAATAAATTATGGCAGGAAACGATTGGATAAACAGCTATCTGGAAGCGATACTGGATGTGGGACCAGTTCTCGACGACGCCAAATCGTCTCTTCTTTTGAGAGAGAGAGGGAGGTTCAGTCCCACTCGATACTTCGTCGAAGAGGT…		MAGNDWINSYLEAILDVGPVLDDAKSSLLLRERGRFSPTRYFVEEVITGYDETDLHRSWI RAQATRSPQERNTRLENMCWRIWNLARQKKQLEGELAQRMAKRRQELERGRREATADMSE DLSEGEKGDTVSDLSAHGDSTRARLPRINSVDAMETWSSQQKGKKLYIVLISLHGLIRGE NMELGRDSDTGGQVKYVVELTRALSSMPGVYRVDLLTRQVSSPDVDWSYGEPTEMLTPRN SEDFMDEMGESSGAYIIRIPFGPKDKYIPKELLWPHIREFVDGALNHIIQMSSVLGEQIG GGKPVWPIAIHGHYADAGDSAALLSGALNVPMLFTGHSLGRDKLEQLLKQARLSRDEINS TYKIMRRIEAEELSLDSSEIAITSTRQEIDEQW…	46.782	43.458	39.637	98.714	98.491	95.653
U18225	/	/	CTGTCTTTGAGATACTCACTTGGTTTGCAGACTTCAAGACTGGTGTATCAACATCGTCTCTGCAAATTCTCTGCTTTCATACTTCTGGGCTGATATGGAAAAGAAAGGCTGCAACCCTCATGTTCTTATCCTCCCTAACACCCGCCAAGGTCACATAAACCCTATGATTCAGTTCGCTAAACGCTTGGTCTCTAAAGGGATCAGAGTCACTGTAGTAACCACCGTTTATCTCTCCAGGTCCATGCATGTAGACTCAGAAATCCCGATAGCCATCGAAACCATCTCCGATGGCTTCGACGAGATTGGCAACCAGAACGCTGGCAGCATTTCGGCCTGCTTTTCCAGTTTCAGAATCAACGGCTCACGCACGTTGGCGGAGTTGATAGAAAAGCTTGATGA…		MEKKGCNPHVLILPNTRQGHINPMIQFAKRLVSKGIRVTVVTTVYLSRSMHVDSEIPIAI ETISDGFDEIGNQNAGSISACFSSFRINGSRTLAELIEKLDDIGRPATAIVYDGLFPWAL DVAKRFGLLKVAFFTQSCAVNSINYHLNRGLLPLPLSGSHVSLPELPLLLPSETPLFLFV YGMAAPSDLLDLVGNQFSNIDEADWVLFNTFYKLEEKIVDWMAKLWKVGTVGPTLPSMYL DRRLEDDKDYGIKLFKPK	0.344	0.227	0.822	2.248	11.09	2.467
U18384	/	/	AGACCAGTAGAAACCTTGATATTAATTAACAAGTGATTGTACAATCCAATCTTATTTTGAATACACTTGACAACCCATCTTAAAAACATAAATCAAACCTATTTTAATGGCGTAAAAAACTCAGTTGAACGTGCAGATACGCTGCTGTCGAAGCTCATCAAGCAAAGAGATGACGTTTGAGTAGGATGAGCCGCCTTCTTGAACAGCGGCCTTGGCAATCGCCGAGAACTCTTTCACTTTCTTCCTCCTCTTCTCCGCCTCTTCGCCACCACCCATCAGCTCATTCACTGCTTTCACAATCTTCTCCCTTTCCACATACGAACGACTCTCTTCCAGCAATTGAGTCCACACCTCCGTCCCAACTTTGACCCCGAGTCCCAACAATTCAATCAACTTCTC…		KKSSVSSLAYTAMESENPPLRGYFIPYSTTSHLMPQVDMAKIFAAHGVDVTIITTYYNSL LFQKSIDKATTCGHHIRVHNIKFPFKEVGLPEGIENFRDSTSDEIRRKIGNGVSMLQQPI EQFIRDNRPDFIVADMFHFWASDLASELGIPTLTSLGMGHFGLCAEDSILRCEPHKAVQS DKEPFLLPGLPDQVRMTRSEIADWIKVPDAFTSLIHMINESIGKSYGVLVNSFYELEKDY AHHYRDVVGIKSWPIGSVRLFNVINDSENDDKHGCLSWLDSQNPNSVVYACFGSLCFFSS AQLSEIAMAFDSMNHPFIWVVGKDNKTNKEEWLPRELEEKITKWNKGMIIKGWVPQTSIL EHPAVGGFLTHCGWNSVLETIATGVPMATWPLG…	2.87	2.656	2.663	2.806	8.708	7.29
U18617	/	/	CCGCTTCCTCTGAGACTAGCAACAACGTCAATGGAGGACGAAACCAAGCTGAGCATATACAGAGCAGCGAGGACCATAAAGCGAAGAGAGAACACGCTCTACAATGCTTTAAGATCAATATACGAAGATTCAGTTTTTGTGGGGGAAATATCTCAGCTATGGCCAGAGCTTCCTCTTCTGGCGAATCTTCGTTGCGGTTTCTGGTACTCTCCCAAATTCCACTCCACTTGCTACTTCAAATCCACCGACGGTCACACCAACAACTGTTCCTTCAACACCTCCCGCCTCAACCTCCACGTCGCCCTCCTCGCCGGAGAGAAGGGTGGGTGTATAATAGTTGATTCGACAAGGAAAGGAAAACGGTTTCCTGATAGCATGTCTAAAACGATACCCATTTGG…		PLPLRLATTSMEDETKLSIYRAARTIKRRENTLYNALRSIYEDSVFVGEISQLWPELPLL ANLRCGFWYSPKFHSTCYFKSTDGHTNNCSFNTSRLNLHVALLAGEKGGCIIVDSTRKGK RFPDSMSKTIPIWTCVLNRSVCNFRNKMCNGEVLVEGESGSSDEHVKNTREFSDDWDCSL HLPLWISDTEKAVINDHIEEWTKELETSGADIASLAACLKKPLRPLWISQKTVIWLNEVP DHDSWDFTPIILVSASSQSGVPQHRTTSEFSWNYIPGAGDDEESWARGLSPILFWNHVYD LINSGPNLCNQKVADIVEKDRVFRAHRGQIAPQVIVKPPKLLENSTHMSHVEPLLSSDIS KLEMYLSSDEGGTISWLGSTNLAVGTSQHAANV…	3.664	2.8	2.933	6.763	8.891	5.263
U18673	/	/	ACTAGATCGGGCCTGATCACCCACAAAAAGCTTCGCTTGCTGTTGGCTAGACCCCAAGCGAATTCGACCAGTTGATGTTCTGTCATGACAGCAACACTGCCGAAGTTGACATAGACAACCGAGCTTGGTTCCTTTGTATCAAGCCAAGCCAAACACTTGGGTTCTTCTTTCCACATATTTGATTTTATTGCTCTCAGAGAGTCATCAGGTGGAATCTGATTCAGGAGAAGCTGAAGAGGACCGACGGTGTAGATAGGAGGATGAGTGGAAGAAAGTGCCTCCAGAACCTCACGCTCTAAATCATAGATGGTATGGAAAATCAGTGCAGATGCATTTCGAGCATTTTCAAACTCTCCAATGGCGAAATTCATCACAATATCATCTGGGTCAGTAGTTCTA…		MDSSAAIEKPPLPPPPPPPPPHAVCVPFPAQGHINPMLNLAKLLNHRGFHITFVNTEYNH NRLIKSRGPDFPNGTPTFRFDTISDGLPPPDTAAADATQDIPSLCYSTKKTCLPPFRQLL SKLNDDNTPPVTCIVSDCLMSFTLKAAQELKIPNVLLWTASACGFMGYANYRALIEKGLV PLKGTLLLTSLCLQERFNSFFFLIKFADLSYLTNGYMNTVIDWIPAMEGVRLKDLPTFIR TTDPDDIVMNFAIGEFENARNASALIFHTIYDLEREVLEALSSTHPPIYTVGPLQLLLNQ IPPDDSLRAIKSNMWKEEPKCLAWLDTKEPSSVVYVNFGSVAVMTEHQLVEFAWGLANSK RSFLWVIRPDL	5.908	4.561	4.836	0.437	1.234	0.14
U18740	/	/	AAAAGAATGACAAAACTACATTAAAATTGAAATTATAAATGAATAAAAATATTAATGATTTGTGGTGGTTGATCATCGATCTAGGTTGAGTTATTGAGAGTGCACTCTTTGGGAAGGCCTTGTGGGAAGCGTTTAGTGTCCTTGCAATAATCATATATCATGTAATTCTCCTGCACCCACTTGAGTCTCTCTTGGCTTGTGGCATCAAGTTCTTCTGAGGACCATGAACTCGAATTCGAGTTGCACGACGAGGACGAGGAAGAAGAAGACCAGACACAAGCGTTGGCGGCGCTGTAGTTCCTGTAAGCGGCCGTGAAGGGAGCCAGCGACCAGTCGGTCTTGATCAGACCGCCTCTCGTGGCCCAGTCCTCCGCGTTCCAGAGCGAAGAGTATATTCTC…		INLEMASSSSFSTNMLMKISVAVVVVSSLMAACAANFYEDVDITWGDGRAKILNNGELLT LSLDKPSGSGFQSKNEYLFGKIDAQLKLVPGNSAGTVTAYYMKSPGSTWDEIDFEFLGNL SGDPYTLHTNVFTQGKGDREQQFHLWFDPTADFHTYSILWNLQRIVFYVDGTPIREFENL ETKGVLFPKSQPMRIYSSLWNAEDWATRGGLIKTDWSLAPFTAAYRNYSAANACVWSSSS SSSSCNSNSSSWSSEELDATSQERLKWVQENYMIYDYCKDTKRFPQGLPKECTLNNST*	3.935	5.22	2.683	0.167	0.685	0
U18868	/	/	GTTGACCACCACAGCCACCACCACCTTTAACACTGTGGAGCCCCTCCGCCGCACCACCCTGAACCGCGTGTTTGCGGCGGTCTACACTTGTGCCATCTTTGCTCTTCTCTACCACCATGCACGAACACTACTCTTCCACAGCAAAACCCCAGTCTGTTTTTCCATATCGCTCTCGTTTTTAGTCGCTGATATGGTTATAGCCTTCATGTGGTCTACCGCACAAGCCTTCCGGATGCGTCCCGTTCATCGTAGAGAATACCCCGAAAACCTTAAAAAAGTCATGAAACGTGAGGAGTATCCCGCTCTGGACGTGTTTATATGCACGGCCGATCCCTACAAGGAGCCGCCGATGGTTGTGGTGAACACGGCCTTGTCGGTGATGGCTTACGACTACCCAAC…		LTTTATTTFNTVEPLRRTTLNRVFAAVYTCAIFALLYHHARTLLFHSKTPVCFSISLSFL VADMVIAFMWSTAQAFRMRPVHRREYPENLKKVMKREEYPALDVFICTADPYKEPPMVVV NTALSVMAYDYPTEKVSVYVSDDGGSALTLFAFTEAAKFASHWLPFCRKNDVVERNPDAY FASNHSWSSETDDIKMMYESMKVRVEHVVETGKVSDEYITSDQEREAFDKWTDGFSRQDH PTVIQVLSESSGDKDITGKFLPNLIYVSREKSKTSHHYFKAGALNALLRVSATMTNAPIV LTLDCDTNSNDPETPLRVLCYVSDPEIRPNLAFVQFPQRFRGLKKNDIYASEFKRLFEIN LLGLDGLRGPNYVGTGAFFCRRAFFGDPSTFIS…	1.399	1.318	2.07	0.065	0.135	0.659
U19071	/	/	ATTGTTATAATCATGTCTCACTTCAATAATGTTTTGTGTAAATGGCAAGCTACTAAATGACAATCCATGAAAAATAAACCATTGAAATGACATAAATAAAAAAATGGCAGCCCAATGCACAAGGCTCACATGAATGTGGATTAGATGTACTCAGCCTTACCCCCGTTTTTGAATTGGCTGTTTCTGCGATTCAAACCCGTGACCTCCATGTCATAATAGAGCAACTTTACCGTTGCGTTGACGCTCAGCCTCAAAAGTTATACATACATACAATTGAATAATTTAAAACATCGAAGCTTGTTATTAAAAGTTTTATTCTTCTGAATTACATGGTCTTCTTATCCAGTAAAACCACCATATCTCCAAAGCTAATGAAAAAGAGCTGACACATTGAGACAG…		KQSDVPEIYRLAAKTKGVFINPALVEPFGLTLIEAAAHGLPMVATKNGGPVDIHRALNNG LLVDPHDQQAIADALLKLVSEKNLWHDCRKNGWKNIHLFSWPEHCRTYLTRVAACRMRHP QWQTDTPGDEMAAEEYSLNDSLKDVQDMSLRLSVDGDKPSLNGSIDHSAASMGDPVQDQV KRVLSKMKQPELALKDKEGGKKMLENVVSKYPVLRRRRRLIVIALDCYDSVGAPDKKMIK IVQDIFSAVRLDTQNARLSGFALSTAMPLSEVTKFLNSAEIQVNEFDALICSSGGEVYYP GAYTEEDGKLLPDPDYASHIDYRWGIDGLKKTIWKLMNTTEGGENSVQSSSPIQEDEKSS NAHCISYLIKDPSKVKRVDDLRQKLRMRGLRCH…	3.204	2.1	3.921	53.983	45.007	31.438
U19081	/	/	AGAGAACATTTTATATTGCAATGAAAATTACTATAATGCCCTTTAATTTAAATTTTTATTAAAATGCTTAATTGAATCACTAAAGTGCCCTCCCCCGTTAAGTTTTTCATCCAAAATATAATAAAAAATGTGATCTCTAGGGGTGGTGCTGCTGGTCATTGAGGCGAGCCGTAAATTCGAACGTCTCAAATTTGATCTTCGGTAGCTACGCTTCTCACTTCTCTTGGGGCTACTGAAGTCCGTGGAATTAGTGGAGGTGCGTCCAAACTAAGGTATATGATATAACTTAGACGGCTTCAAATTATCGGTGACATTAAAGTACTTCAACGTCTGGATCCACTTCTCCTGGTTCTTCAATAAATGTACAGCAACCGTGTCCGGCCAAAGCTCATGCGTACA…		HTQHQNQRTSSLTTMKGSRPDQRRFIIPSFFFMILFLCVLASINEVRFDNLLRFGRCAFA NATNTSQPILLSSESSEVVPAANSSSEDIRILIGILTLPDQYQRRHFLRMIYGTQSPAGA QVDVKFVFCNLTKEDQKVLVALEIMRYDDIIILNCKENMNKGKTYTYFSSLPEMFNSSEE DMPYPPYHYVMKTDDDTYFRLENLVASLKPLSREDLYYGYVIPCPSMDPFVHYMSGMGYL ISWDIVEWIRDSDIPKNHLEGPEDKVFGDWIREGHRAKNRYNAKWSMYNFPEPPTRCTHE LWPDTVAVHLLKNQEKWIQTLKYFNVTDNLKPSKLYHIP*	5.856	3.748	4.607	0.13	0.415	0
U19279	/	/	GTAAAACGCGAAGCGTACCAGGGAAGCTGCGATCAAAAGTCAGAAACTCAAAAAGATTTATAAATAGTTCTTATTTTCTCCAGCACACGCTCGCTCACTCACTCACTATCAAAGGGAAAGTGACGGGGAGAGGGAGAATGGCGAACCCGCCAAAAGCATGGAAAGTAGAGTACGCCAAGTCAGGGCGATCGTCATGCCGGAGCTGCAAGAGCAACATTGCCAAAGAAGCCCTCCGCCTCGGCAAAATGGTCCAGTCCACACAATTCGACGGATTCATGCCTATGTGGAACCATGCCAGTTGTGTTCTGAAGAAAGCAAAACAGATAAAATCCATAGATGATGTAGAAGGGATAGAATCACTTCGATGGGATGATCAGCAAAATATTAGAAAACATGTGG…		KTRSVPGKLRSKVRNSKRFINSSYFLQHTLAHSLTIKGKVTGRGRMANPPKAWKVEYAKS GRSSCRSCKSNIAKEALRLGKMVQSTQFDGFMPMWNHASCVLKKAKQIKSIDDVEGIESL RWDDQQNIRKHVEGGEPSNTTVATTAEYGIEVSQTSRATCKHCSQKIMKGEVRISIKPNG QGARGLAWHHANCLLDLSPSTQVEKLSGWESLSVSDQAAVRAMVKKVPSTAKSGTKTEVQ EDKEMPEHPTSKASSKRKNVGGDQRSKVAKAEGNVSKSRAASASNTTNLVDEHTSDMETK LEAQTKELWALKDDLKKHLTTPELREMLEANGQDSTGSELDLRDRCADGMMFGALGSCPI CSGSLHYSGGSYRCHGYQSAWSKCSYSTREPER…	16.314	17.925	18.024	49.051	50.34	50.013
U20750	/	/	TTTACATATAAGAGTATAATGATCAGCCCAATGCAGAGTTTCTTATCAACTCAAAACAAAGAAATCAATCCAATATCTACATGGTAAGCAATAGCAAGATTCTCTCCTCTTATGGACTTCAATTTCTTCTGGCAGGTAAGAATAAAAAGTAAATTTAAAACATTCCCTTTCTATGAACTGCAATGTTTTCTCATAGGCAGGCACAAGTTTAAAGTAAAAAAACAAACCACTTTACACTCAACAACTCCATCACTACAACAATAACGTCAGTACTAACTACTAAGCATGTGCAAAATATGCCACCTTCGTCTATTTCCTCCTCTGCTCGGTATGCTTTTGCCTCTTGTATCCTAGTGACCATGAAGTTTGAGTATAGCAACAACCAGTTTGCGCCCAGAT…		MEQVNNEEQISISIDYDEIPDADSFTYECDSGSDRFGFLTHNGTVKIDEGNYEHGVIKKY FLLGMGSLADNTRIVGIHKNLSSSLTGKARLNSFNIFQDAVAKKCGGDANLRYAWYGAAR DEIREILCHGFSRLDKVAGNGEMYGHGVHLSKSKFSIDSVLSSEMDENGLRHVLLCRLIL GKMEEVPAGSRQFHPSSKEFDSGVDNLAAPSRYIVWGCSMNSHIFLSYIVSFRFPFFEGK TFQVMDSAWFVCIYEFSLLIFGNCLVLIFNVQVLPSYQAHLG*	6.106	4.437	8.57	0	0.386	0
U20801	/	/	GGGAGACCAAAGTGCAGGCAGGATGGATAGCTTCAACCGCTCAAACGGATGCAATGCTCATGTGCTTCTTGTTTCATATCCAGCACAAGGCCATTTTTCTCCATTCGTGAAACTCTCGCACCGTCTCAGCGCCTGTGGAGCCAAGGTCACACTCGTGACTACTGAGTCCAAACACACAAGAATTGTGGATCAACCAGGAGGATTTAATCTGAGCTTGCTCAAAGCAGGTGAAGAGCAGAGCCGAGTCAGGATAGTTTCTGTCCCTGATGGACTGGAACCTGCAGATGACAGAAAAGATGTTACCAAGCTAACCCAGAGTATCAACAGAGTCATGCCTGGTTATGTGGAGGAGCTGATTAAGAAGATCAATCAACAGGAGGAGGGTGATCAGAAGATTAC…		MFEYIKSVNRTVELSDWVLCNWFQELDPSAERLLPNIIPVGPLLANEKPSGNFLSEDLTC LSWLDKQPPGSVIYAAFGSTSVLSQHQFNELALGLELVGRPFLWVVRPDFFNGGNSSGNY PDGFMQSLAKFGRMVEWAPQEKVLAHPSMACYLTHCGWNSIIEGLSMGVPLLCCPYFSDQ FYNKTCICEGWKAGLCLDKDENGIITRHEIKRKVEELLCSDGIRKNAMNLKKLAQQSVRP GGSSSKALECFVNQIKA*	3.946	2.924	4.732	0.725	0	0.379
U21049	/	/	TCTCTTCATCCTCCTCAAATAGCCATGGCAAACCAGCTTCTTCACATTGTATTATTTCCTCACCTCGCCCCGGGCCACATGATCCCCATGATAGACATAGCTAGGCTACTGGCCGCGCAACCCGGCGTGATCATCACCATAGTCACCACACCGCACAATGCAACTCGATTCCAGAAAACCCTCGCTCGTGCTATAGAATCCGGTCTCCAAATCAGAGTAATCCAGCTACAGTTTCCTTGGGCGGAAGCAGGATTACCAGAAAGGTATGAAAATATTGACTCCGTGCCTTCACTGGATTTGGCCACGAATTTCTTGACTGCTGCTGAAATGCTACAAGACCCAGTTGAGAGCTTGTTTGAAGAGCTAGACCCGAAACCAGACTGCATAATTTCTGATTCG…		SLHPPQIAMANQLLHIVLFPHLAPGHMIPMIDIARLLAAQPGVIITIVTTPHNATRFQKT LARAIESGLQIRVIQLQFPWAEAGLPERYENIDSVPSLDLATNFLTAAEMLQDPVESLFE ELDPKPDCIISDSFLSYTAHIASKFNIPRIGFNGASCFFLLCLHITHAYNVLESTTSESE YFAIPSLPDEVEFTKPQIDGMPSQLKPFGEKIHEAEKVTYGEIVNTFGELEPAYVKEYRK VKDGKVWCIGPVSLYNKDYLDKAQRGKTVSMDETQILEWLDSQDSSSVLYACLGSLCNLI PAQLIELGLGLEASERPFIWVLREGVNSKELQKWAMEDGFEERNKGRGLVIWGWAPQVLI LSHPAIGGFLTHCGWNSSLEGISAGLPLITWPL…	58.89	64.276	64.494	21.199	27.967	29.511
U21257	/	/	TTTTCTCTTATTAATTGTCAACCAACCAAGTCTATGTTTACCCAGAAAAGTACAAGCACTCCATGACTATTTTATGGTCGTCTCAGGACATGGGTATTGAAAATCACTATTACATGACATTAAAAACATTAAGTTCCATCAAAGATCAATAAATTAGACAACTTCAGTGAAGAATTGTATTAAATATGAACAAAGGAATGAATTGATCTTGAGAAGGCAATATAAAAGTGTATCTGTACTACTCTTTAACTCATTCAAGAGAGTCCGTTTCTGCTGTCAATTCCAGTGAATCCATATGAAGAACTCCTTCATCCATGCCACTCTGCGATAGAAACAAATGATTCAATGCCGAAAACAGGACACCAATTCGGAAAAATTCTTTATCCTTGTGTATCTATC…		YIYIYIYIYILIILCTVTCITTMESQNRPLRAHFIPYMTTSHLMPQVDMAMIFAAHGVDV TIITTYYNSLLFQNSIDKVIASGHHINVHKLRFPFKEVGLPEGLENFSDATSGEIRMKMG NGGNMLQKPIEQFVRDNRPDFIVADMFHFWASDFASDLGIPRLTSHGMGHLALCCQDCVH RYAPHKTVQSDNEPFLLPGLPDRIQMTKSEIAGWIKVPNPLTGLMHMIDESIRKSYGVLV NSFYELEKDYVHHYRDVVGIRSWPIGSVRLYNSRNDSGNDDKHGCLSWLDSQNPNSVVYV SFGSLCSFSSAQLSELAKALDSLKYPFIWVVRKDEKENEWLPIEFEEKITKSNKGLIIKG WAPQMSILEHPAIGGFLTHCGWNSVLETIAAGV…	3.246	4.118	4.223	32.895	21.554	13.862
U21289	/	/	TATGGATGTCCCGTCAAATTTGGAAGCTAGAAGGCGCATTTCCTTCTTCTCCAATTCATTGTTCATGGACATGCCTACTACCCCCAAAGTTCGAAATATGCTTTCCTTTTCTGTCCTAACTCCTTACTATTCAGAGGATGTTTTGTTCTCCATAAATGGGCTTGAAAAGCCTAATGAAGATGGAGTTTCAATCCTTTTTTATTTGCAAAAGATCTTTCCAGATGAATGGACAAATTTTCTAGAAAGGGTTGAATGCAGTAGTGAAGAAGAACTCAGAGGAACTGAAAAGCTGGAAGAAGAACTTCGTCTCTGGGCATCATATAGAGGCCAAACCTTGACCAAAACAGTACGAGGAATGATGTATTACCGAAAAGCTTTGGAACTTCAGGCCTTCCTTGA…		MDVPSNLEARRRISFFSNSLFMDMPTTPKVRNMLSFSVLTPYYSEDVLFSINGLEKPNED GVSILFYLQKIFPDEWTNFLERVECSSEEELRGTEKLEEELRLWASYRGQTLTKTVRGMM YYRKALELQAFLDMANDEELMKGYKAAELNREEQSRSERSLWTQCQAVADMKFTYVVSCQ QYGIHKRSGDARAKDILKLMTTYPSLRVSYIDEVEETSKDESKKKVQKVYYSALVKAAAP TKSIDSSEPVQTLDQIIYRIKLPGPAILGEGKPENQNHAIIFTRGEGLQTIDMNQDNYME EAF	4.28	3.573	4.087	0	0.212	1.079
U21420	/	/	ATTCATTCTCTCATCTTATTATTAGAAAACAGCATAAAAGAGCCTTCAAAGCATGGTGGCCATATATTCATTACGCATCCATCCCATGGGTGTGCAAGACAACGAATATTAGGAGAAATTGACTTTGTAACTAAAAAACTGTGTAAGAACATCATAATTTGTGAACTAGGTGCTGGTGTCTCAGACTGCCTACACAATAGTTTCATAATCGAGAAGAGAATCTTAATTGATAGAGCATATTTGTTCTTACTTTACATGAAACCATCTTCAATATAGAGATCAGAAGTAAGTTCTACTATTGCTTTATCATCATCATCATCAGCAGCCTAATACTAAGAACTGTAAACATATTTGTTCCACTAGTTCCAAGTTCTATAAGATTTGATTGCTGCAATCAAC…		MENMVEHGLSVLASNSPTKYSLDNPSKQTNSSHPELDTLTHDHDSSSMSDCESSISGPNN DPLPSFHKGLDRLHEGDRAYDLIRRKLVSGLGLVGAQSEVVAIHRNPLRGVMGQARTQSF QIFEKATAKKCGGNANVKFAWYAGSKHELCKIVEQGFGKPNVDGLYGCGIYLCPDDSPME CMKDYVVDEDGLRHLLLCRLVLGKTEVVHPGSHQYHPSSEEFDSGVDNLTMPKKYIVWCT NMNTHILPEYIISFKAHPNLNGFARFRDSLRRPTSPWMPIPSLISVLSKFLPPPSIALIS KYHRDHKEKKISRIELIKRVRHIAGDKLLIAAIKSYRTWN*	33.505	29.847	36.121	0.251	1.022	0.17
U22345	/	/	GTGAAGTTCGGCGAGGCGGTGTGGTTCAAGGCTGGAGCACAGATCTTCAGCGAGGGTGGGCTTGACTACTTGGGCAACCCAAGCTTGATCCACGCACAAAGCATCCTGGCCATATGGGCCGTCCAAGTCATCTTGATGGGTGCCGTCGAGGGCTACAGAATTGCCGGTGGTCCGCTTGGAGAAATCACCGACCCATTGTACCCAGGAGGCAGCTTCGACCCATTGGGGCTAGCTGATGACCCGGAAGCTTTTGCAGAGCTAAAAGTGAAGGAACTCAAGAATGGCAGGCTGGCTATGTTCTCCATGTTCGGATTCTTCGTTCAGGCCATTGTCACCGGAAAGGGACCGTTGGAGAACTTGGCCGACCACCTTGCCGACCCTGTCAACAACAATGCCTGG…		MDSESSLNGELIDVVENNSVAVEHINERELESIIVPDLKKKLALDREGEEQLSSSQLNNL ISMIRNAEKNIFLVNQARVQALEDLHKILGDKDALQGEINVFGMKLAETDERIKVATQEK IHVDFLEDQLQKLRNELSNRDAFENSGLDTNENQKRFLNEEPVLDNSSILSLSKELDSLR MENLSLNNDIQALKTQLNNVKNTDERVVMLEKESTFLESSFKELEHKLSKSQEDVSKLSS LKVECKDLYEKVENLQGLLDKATKQADRAILVLQQNQELRKKVDKLEEYLDEAHVYKLSS EKMQQYNELMQQKIKLLDERLQRSDEEIHSYVQLYQESVKEFEDTLNSLKEESKKRARDE PVDDMPWEFWSRLLLIIDGWLIEKKISTSEAKL…	75.017	72.894	73.179	556.296	859.596	714.618
U22585	/	/	GGACTACTACACAGGGTATCGGCTGCACTGTGAGGGTTGGAGATCAGTATTCTGCCACCCTGAGAGACCAGCCTTTTATGGGGATGCACCAACCAACCTCCTTGATATGCTTAATCAGAACAAGAGATGGGCCATTGGGCTTCTCGAGGTGGCCATTTCGAAGTACAGTCCAGTATCCTTCGGCATCCGTAGTATGGGCCTTATGGGCCTAGGTTATGCCCACTCTGGATTCTGGCCCAGTTATCTCATCCCCATCACTGTCTATGCCTTCCTCCCCCAGCTTGCTCTCCTCAATGGAGTCAGCATCTTCCCAAAGGTTTCAGAATCATGGTTTTTCCTGTACTCATTTTTGTTCCTTGGGGCATATGGACAAGATTTCCTGGATTTTGTACTAGAAGG…		DYYTGYRLHCEGWRSVFCHPERPAFYGDAPTNLLDMLNQNKRWAIGLLEVAISKYSPVSF GIRSMGLMGLGYAHSGFWPSYLIPITVYAFLPQLALLNGVSIFPKVSESWFFLYSFLFLG AYGQDFLDFVLEGGTFRKWWNDQRIWNIKGLSSYYFGFTEYLLKSLGISAFEFNVTNKVL DDELSKRYDREIFEFGEPSPMFVPITMAAILNFFSFIWGFWQIIRGVSDMQGLFLQMFLS GFVMVNCWPIYEAIVLRSDKGKMPAKVTIIAAFLAWALYTATSLIFK*	1.336	1.524	1.05	0	0	0
U22857	/	/	CGGGATCCTTAAGGCTCCATTTTTCAACCAATCATGCTCTGTCAACAGCGTATATTATCATGTGAACAGAGGACTTCTTACCCTACCACTTTCAGAGTCTCCTGTTTCGATTCCTGAACTGCCACCGCTTCTACCTTCCGAGACACCGTTATTTTTTTACGTTTACGGTAAGGATGCAACACCCCCGGATATGGTTGATCTATTGACTAACCAATACTCAAATATCGATGAAGCAGATTGGCTCATTTTCAACAGTTTCTACCAATTGGAGGAAAAGGTAGTGGATTGGATGTCTAAAATCTGGACAGTGGCGACAGTAGGACCAACTCTTCCATCATTCTACTTAGACAAGAGACTTAAAAATGATGAAGACTACGGCATCAATGTATTTCAGCCAAA…		GILKAPFFNQSCSVNSVYYHVNRGLLTLPLSESPVSIPELPPLLPSETPLFFYVYGKDAT PPDMVDLLTNQYSNIDEADWLIFNSFYQLEEKVVDWMSKIWTVATVGPTLPSFYLDKRLK NDEDYGINVFQPKTNECLCWLNDKPIGSVVYVAFGSIANPVPEQIEELAWGLKESKCNFL WVVRDSVKATLPKEFVEETSEQGLVVRWCSQVEVLAHESIGCFVSHCGFGSVLEALSLGV PMVTMPQFADQPTNAKFVEDVWGNGIRVLPDENGIEGRQALQNAIKEIMDGDRGKQIKKN AMKWKELAREAVGEGGSSDNIINEFVAQLRCSS*	3.904	3.748	4.691	362.194	310.265	388.742
U23000	/	/	CTCTAAAATATTTTGAGATCGCCTAGGATCTCCTCCCATTTGGGAGGAGATCATCTCTTTTTTTTTCTTTTTTTTTCTTTTCCATTTCCTTTTATTTTTAGTTGTTGAAGTGATTCCGGGATGAGGAAGAGCAAGAAAGGAAAGGTTTCCGACATGGACGTCCATCACGAAAAAGGAAGAAGCGAAATGAGCTCAAAGTCAGGTAGGCATGTCAATTTGAAGGCAGAGAAGAAGAAGAAGAGGTTGACGGTTTCCGATTTGGAGGAGTGCACGGGCGAGGTCCAACATTCGAATGCAGTCTCACGGTTTTGGATAATGAAGCCATTGAGAGAGAAGCTCAAGTCGAAGGGGATTGGATGTTTGTTTCCAATTAAGGCTGATCGGAGTCTGGTCGAAGAA…		MDMAVPVLLHSRTVHRRRAAINRLHILFHLTAILFLLYYRTTNLFHEKNLPTFSWCLITV SELILSFIWFLDQGFRWLPVSRSVFPEKIPSDLRLPGIDVFVCTADSRKEPTVEVMNTVI SALALDYPPEKLSVYLSDDGGSYITLYAIKEACEFAKTWIPFCRKYGIKTRCPEAYLSSL AEDERLLFSDEFKAAEEIIKSKYGTFKRNVESVGEKDENNCAQMDRPPCVEIIHDNRKDE ENNEDKNKIPMLVYVSRERRPSYPHRFKAGALNALLRVSGIISNAAYVMVLDCDMYCNDP TSARQAMCFHLDPRMSRSLAFVQYPQIFYNVSKNDIYDGQARSTYTTLWQGMDGLRGPLL SGTGFYLKRNALFGCPDQEGNAFFF*	2.954	4.077	3.817	336.479	318.24	211.119
U23075	/	/	ACATTAGAAAGAGGGTCAGGGTCTCTGCATGCAGGAAGTAAGGAGAAAATAATTTCCTTCATCTGATTTCGCTGAACAGGAATTTCTGAGGGTCCTGATGGCAAGAAACCTTTGTTCTTCACCATATAGCCAGCAAGAACTTTTGGATCTCCACCTAAAGGAAAAAACTCCAACCCAGCAGTCAAGACAAAGTCTTTGAAATTTGTGTGAGTTGCCAGTCTAACTCTGTGGCCATCTTCCTGTAAACGTTTTCCAATTGCAACAAATGGTTGTACATCTCCTCGTGTTCCAACTATAAGCATTACTATCTGTAGTGGAGGTATATTGTGTAAATCTGCTTCTTCAAGCGGTTCATCCTCTATAGATTCATTGTAAACAACTCCGGTTCCAAAATCAAGA…		MAGSPGNHLRRCSSDVSVEAPADFDVHLEGQIGNSRSNYSGLSTYSEASTSTGEKSKSVS TQPKEPMKSKSRRNHKLTVLASKFFDEKVPIKKKLKWLNRVATVKDDGTIQFEVSEDIKP QSLDFGTGVVYNESIEDEPLEEADLHNIPPLQIVMLIVGTRGDVQPFVAIGKRLQEDGHR VRLATHTNFKDFVLTAGLEFFPLGGDPKVLAGYMVKNKGFLPSGPSEIPVQRNQMKEIIF SLLPACRDPDPLSN	5.897	5.323	6.979	13.628	17.156	12.284
U23096	/	/	GCATATTTACTAATTCTGAATCGTAACGAGAGAATCAAATGGCGTACTTACTAATCCTGAATCATAACGAGAGAAGGAGAGCTTGATTCTTGATTTGTACATAATCATGTTAGGCAAACTTCACACAAAAATCAGGAATCTGGATTCAATTTTTCAACGGAACTTAATTCGCTTTCATTTTCGTTCCTGATTAGTAAAAGTGCAAACATAATATGAAGCAATTGTGAGATCACAAACACCAAACAATCTTTACTTTACATAATCACAAAGTGCATATAAGACTGGTAGCAGTACATTACCAATCACACAGTGCATATAAAACTAGTAGCAGTACATCACCAAGCCAGCAAGCAGTCTGTTTACAGAAAACACAAAAGCAGCAAATGCAAACTCAGTTTG…		MLRIKRVPTVVSNYQKEESEEGARRGDGCGRNCLNKCCIQGAKLPLYAFKRVNQTETEKG VLGHETKEPPVAFLDSLLLGEWEDRVQRGLFRYDVTACETKVIPGEYGFIAQLNEGRHLK KRPTEFRVDKVLQPFDGSKFNFTKVGQEEVLFQFEASEDGEIQFLPNAPIDVENSPSVVA INVSPIEYGHVLLIPRVLECLPQRIDRESFLLALYMATEAGNPHFRLGYNSLGAFATINH LHFQAYYLALPFPIEKAPVKKIITSAGGVKISELLNYPVRGLVFEGGNALQDLSNTVSDA CICLQDNNIPYNVLISNCGKRVFLLPQCYAEKQALGEVNPDLLDTQVNPAVWEISGHMVL KRKKDYEEASEENAWRLLAVVSLSEERFQEVNA…	266.28	264.23	264.321	122.719	92.328	86.685
U2455	/	/	TGAAAATTTTCTTCAAATCCTTTGGGGTTCTTTGCTTATATCTACTTCAAATTTCATCAGCTTCTCTTGTTTCCACCGGGGATTTTAACAAGGACTTCTTCGTAACATGGTCCCCGAGACACGTAAATACCTCCGCGGATGGCCATACCAGGAGCTTGAAGCTTGACCAAGAATCTGGGGCTGGTTTTGCTTCAAATGACATGTTCTTGTTTGGCCAAATAGACATGCCAATTAAGCTAGTACCGGGTCATTCTGCCGGAACAGTTGTCGCCTTTTATTTATCATCTGATCAGCCAAACCGAGACGAAATAGACTTTGAATTCCTTGGCAATGTAAGTGGGCAGCCATATATCGTTCAAACAAATGTTTTTGCAGATGGGTTTGACAACCGTGAGGAGA…		KIFFKSFGVLCLYLLQISSASLVSTGDFNKDFFVTWSPRHVNTSADGHTRSLKLDQESGA GFASNDMFLFGQIDMPIKLVPGHSAGTVVAFYLSSDQPNRDEIDFEFLGNVSGQPYIVQT NVFADGFDNREERILLWFDPTKDFHTYSILWNLHQIVFMVDWIPIRTYRNHADKGVAYPR WQPMGIKISLWNGDSWATRGGKDKVDWSKGPFIASLRNYKIDACVWKGNARFCRADSSTN WWNKDRFTSLTSTQRRWFKWVRKYHVIYDYCQDNLRFQNNLPKECSLPKY*	3.956	7.001	3.599	0.492	0.868	0.33
U24855	/	/	GTTCAGCAATCCGTTGATAGAAAATCTAGATCAGTACATTACCTCTTAGTAGAGATAGGGGAGACAGAAAATGAAGCCCGGATAGGTAGAGTTCTTGTTTATAACTCAAATAGAGAAAGCTTTTGTGTTGTATAGAGATATGGGTAGAATTGCAGTGGCGGCGATTGTGAGCATCTGTCTCATTCCCGTATCAGTCCTCGTAAATCGCGTTGTTCCTGACCCGTACATGGATGAGATATTTCACATACCTCAAGCTCACCAGTACTGCAAAGGCAATTTCAAGAGTTGGGATCCCATGATCACCACCCCACCTGGCTTGTACTATCTTTCACTTGCCCATGTTGCTTCTTTGTTTCCAGGCATGTTCTTTGTGCAAGCTGTGTCATCATATTTTGAAGT…		MGRIAVAAIVSICLIPVSVLVNRVVPDPYMDEIFHIPQAHQYCKGNFKSWDPMITTPPGL YYLSLAHVASLFPGMFFVQAVSSYFEVCSTAVLRSTNGVLAVLCSFVVYEIITHLRPTLD DRKATLHAVVLTLYPLHRFFTFLYYTDVASLTAVLAMYLACLKKKYQLSALLGALAVIIR QTNIIWMLFVACTGVIDITLADKRDEKVDDSYVSIRKNNRFTSTSRVTMGSNLRKRKSGG PVDRSDISVHRTSTFSTTEKSGSVHTYDYGFINL*	3.81	5.426	4.399	7.803	13.53	9.427
U24915	/	/	AAACCCCTCAACCCATAGACAAAACCATCCCAATTCAACTCTTTCAAGTTTCAATAACAGGGCTTGAGATGGCATTTTTGAAAACTTCGATGATGATGATCCTGTTTTTCACTGCAATCGCATTTCATCAGGGTGTGGTCAATGCTGCTGCTTCCAAGAGCATGTATATCAACTGGGGTACACGCGCTACGATCGCCGGTGAAGACGTTCAACTTGTGTTGGATCAAAGTTCAGGTTCTGGAGCTCAATCAAAGAGAGCATTCTTATTTGGAAGCATTGAAATGCTGATCAAGTTAGTACCTGGGAACTCTGCTGGAACAGTCACAGCCTACTATGTATCCTCTACTGGCAGCAAGCATGATGAAATAGACTTCGAGTTCTTAGGAAACGTTTCTGGGC…		TPQPIDKTIPIQLFQVSITGLEMAFLKTSMMMILFFTAIAFHQGVVNAAASKSMYINWGT RATIAGEDVQLVLDQSSGSGAQSKRAFLFGSIEMLIKLVPGNSAGTVTAYYVSSTGSKHD EIDFEFLGNVSGQPFIIHTNIYTQGNGSREQQFYPWFDPTADFHNYTIHWNPTQVVWYVD SLPIRVFRNYENEGVAYPNKQGMKTYTSLWNADNWATRGGLEKIDWSSSPFIARLRRFRA RACKWDGPVSTGQCAAQTAANWWSSPVYSRLSYAKVGQMNWVRDNYMIYDYCKDTKRYNG QMPPECFKQQF*	14.446	16.103	20.728	0	0	0
U24984	/	/	AGAAAACCTTGCACATAGCCATGTATCCATGGTTTGCCATGAGCCATCTCAATGCTTTTCTCCAATTGTCCAACAAACTTGCAGAGAGAGGCCACCAAATCTCTTTTTTATTACCAGCAAATATATTATCGAAGTTTCAGCCTTTCAATCTTCACAAACATCTTATCAACTTCGTTCCGGTGTCTGTTCCTTCCGTCGATGGCCTTCCTCCCGGAACCGAAACGACAGCTGATGTTCCTTACCCTTTGCACCCCCTTGTAATGACAGCCATGGACTTAACTCAACCTGCCGTTGGAGCTATTCTCTCTGATCTCAAACCCCATTTCGTCTTGTATGATTTCACTCATTGGTTGCCACCTTTGGCTCATAAACTAGGCATTAAGGCCATAGTGTATTGCT…		KTLHIAMYPWFAMSHLNAFLQLSNKLAERGHQISFLLPANILSKFQPFNLHKHLINFVPV SVPSVDGLPPGTETTADVPYPLHPLVMTAMDLTQPAVGAILSDLKPHFVLYDFTHWLPPL AHKLGIKAIVYCFISSVTIGYLLSPERRLREKILTEADLLKPPPSFPPSMIKLRAHEARG LVAATVKKFGGISFAERQLLAFTLCDAISFKTCKEIEGPYCDYIASQFGKPVILAGPILA EPPLAVLEEKWEKLLGSLRAKSLIYCAFGSECIMNKDQFQELVLGFELTGLPFLAALKPP MGCDTIESALPEGFEERVKGRGFVHGGWVQQQLILNHPSVGCFVTHCGMSSLSEAMMTEC QLVLLPNVGDQIINARLMAGDLKVGVEVEKGEE…	35.77	28.818	35.643	587.668	741.577	621.702
U25329	/	/	AGGAGGGAGAGATGTTGGGATCCATGTGGAAACACATTGCTTGCTTAGCAGAAGTTGGGTCATTGCAGTACATGTCACAGTCCAACACTAGTACGTAAGGAGAGTTGCTCATCACACCAGAAACCCTAAGGAGGACATTCAAGGCTCCGGCCTTGAAATGGTGCCGATGAGAAGGCCTTTTCTCGCGAGACACATATACTAGGCTAGGCATCTGAATCCGGTCTCCCATATCATCATTACCATTTTCTTGTATAACCTCAACAAGAGAAGGATGATCTCGGGTATTGCTGCTCGTGCGTTTGTCCGCCACTGCTAGAGTGGCTTGTATTATTTCTTCTTTAAACGCCTCGTATTTCTCCTTAATTTTTTGCTTCTCGGCCAAGAACTCAAGCTCGTCGT…		MENPDLPLHLSHAHNFSIIINKFHAFFHCTALAFLFYYRASFLFQETRPAPILPWLLVFA SELLLSFIWFLGLACRWRPISRTVFPERLPSSDKLPAIDVLICTADPNKEPTLEVMNTVL SAMALDYPAEKLHVYLSDDGGSIVTLLGMRAASRFARWWLPFCKRYGVETICPDLYFSSP EMDYDELEFLAEKQKIKEKYEAFKEEIIQATLAVADKRTSSNTRDHPSLVEVIQENGNDD MGDRIQMPSLVYVSREKRPSHRHHFKAGALNVLLRVSGVMSNSPYVLVLDCDMYCNDPTS AKQAMCFHMDPNISPS	12.901	12.108	10.12	0.177	0.193	0
U2563	/	/	GGGATATCATAATTTCATAAAGATGTGCAAAAATTAATATGGGATTAAGAACTTTATTTTAGAATATATATATATATATATATATATATATATATATAGTCACAAACGTGAAGAGATTGAACAATGATACTTCAATCTCTTTATTTCAAGAGCTTGTAAATTCATAAGAAAATTAAGCATGGCGGCCTTGTGTAATATCTTTGATGAAAGTATCCATATTAGCATCAGACGATCCTCCTTTAGCCGCTGCTCCCCTGAGAATTGCTTGGAATTCTCTTGCTCTTTCACTCAACTCTCTCCTTTCGCCGCCATTGATGTCCATAAACTTCTCTACAGTCTCCGCAAACTCTTCTCCCGTAGTCAACTTATTCCCTCTGATATCCTTCCTCAACCTCCACC…		MRVSDLPRFFLENGQSVAMDTWNFELPISKIQSLLIPSIYELESHVFDSLLRQKLNFPIY PFGPLIPFFELNKDNNPTETPPDYIQWLDSQPASSVLYIAMGSICSLPSLQTEEMAAGLR SSGVRYLWVGRENSRLIKELCGGGELGMVVPWCDQMRVLGHPSIGGFLTHCGLSSIFEAG YFGVPFLTFPISGDQFPICKLIVEDWRVGWRLRKDIRGNKLTTGEEFAETVEKFMDINGG ERRELSERAREFQAILRGAAAKGGSSDANMDTFIKDITQGRHA*	16.2	19.634	21.706	456.309	536.515	674.202
U25667	/	/	TCCTGATCCATTTGGATACTTGTTAATTATATATAAAAGCATGAATTGATCACCCAACAATGAGAAAAGCAGCAGCCACATAGCCATGTTTCCTTGGTTTGCAATGGGCCATCTTAATGCATTTCTTCAATTATCCAACAAACTTGCAGCGAGAGGCCACAAAATCTCATTTTTGTTACCAGCAAACACACGATCAAAGTTTGAGCATTTCAATCTTCACAAACATCTTATCAACTTCGTTCCAGTTGCCGTTCCTTATGTTGATGGCCTTCCTCCCGGAACCGAAACTGGGGCTGATGTTCCTTTCTCTTTGCATTCGCTGTTAATGACAGCCATGGACTTAACAGAGCCTGCCATTGAAGCTATTCTCTCTGACCTCAAACCCCACTTTGTCTTTTA…		MFPWFAMGHLNAFLQLSNKLAARGHKISFLLPANTRSKFEHFNLHKHLINFVPVAVPYVD GLPPGTETGADVPFSLHSLLMTAMDLTEPAIEAILSDLKPHFVFYDLSLWLPALAHKLGI KAIFYCTVSPVMIAYFTNPERKLRQKMLTEADLMKPPPSFPPSTIKLRAHEARVLVPFHL NEFGGISLEERQLRTFTECDAIVFKTCREIEGPYCDYVESQCKKTVILAGPVLPEPPRSV LEPKWEKLFGGFQAKSLIYCAFGSQCIMNKDQFQ	72.115	72.637	68.124	7.906	9.943	20.103
U26059	/	/	TGATGGTCTATATATCGAAACCAATCAAGAGCAAGATTGTTCCACACAACTATAATCAATACGTCAATCAATTTCACTTATCTGACTACAAAGTAATATACAATATTCCTTAAATGTGTATTACGTGATACCTTCTTCGTCTATCTTCTATTATGTTTATCGACATCACTATCATACTTACTATGCTTAGTATGAGCAGAGGCTGAAGGCAAACCTTCTTCCTTCTTCCCTCTTCTCTCATACTCTATTTTTTGGTCTGAATATATCCAAAGTGAGAGAGAACTTTGTCCTCTTCACTTCACCCCATGATTTTACATTTCCTAATAAACTTGTTTGAGGAATTTACATGTCTATCCCATAAGATACGTACCTCTGGGATCCCTATCTCAAGCCATGGCT…		MKLYISTSGIKKVTISNSGKGSSAPALAIRRFSSSRALLPVVLVLGILLPFLFVRAAFLV LESSSFCSSSLDCMGWRLLSGSDTSLKLKEELTRALLEAKDGDTVQSGGGIEGSFDSFNE LVKETTSKRQDIKAFAFNTKALLLRMERKVQSARQRESVYWHLASRGVPKNLHCLCLKLA EEYAVNAMARSCLPPPEYVSHLTDPSFHHVVLLTDNVLAASVVISSTVQNSARPEKLVFH IVTDKKTYTPMHAWFAINSIKSVVVEVKGLHQFDWSQEVNIGVKEMIDIHRSIWSHHYNN LKQEGFEYEGEYRRYLEFLSPSCLSIMNHLRIYIPELFPDLNKIVFLDDDVVVQHDISSL WELDLNGKVVGAVFDSGCGQNCCPGRKYKDYLN…	16.982	17.76	19.314	4.914	4.108	3.845
U26337	/	/	CGATCCTCTCTTATCCTTAAATTCTATTTGTCTGCCATGGCCTCAAACCCCATGGCTGGCTTCTTTGCAGGCTCCCAAACCCGCAACGACCTCCATGTTCTCAACGGCGCAGAAGAGAATCAGCCTCCGAGCAGGCAGTCTGCATCGAAGACATGTCGGGTTTGCAGCGATGAGATCGGATTCAAGGAAAACGGAGAGTTGTTCACTGCATGCCACTACTGCGGTTTCCCAGTCTGCAGGCCTTGCTATGAATACGAAAGGAGCGAAGGGAACCAGTGTTGCCCCAGTTGCAACACTCGCTACATCCGTCACAAAGGTTGCCCTAGGGTTGCAGGAGATGAAGATGATTCTGAGGATGAGTTTCAGATTAAGAATCATTATGATCATCAAGATCCCCAA…		MQDGTPWPGNNTRDHPGMIQVYLGSEGALDVDGKELPRLVYVSREKRPGYQHHKKAGAMN ALVRVSAVLTNAPFMLNLDCDHYINNSKAVREAMCFLMDPQLGKKLCYVQFPQRFDGIDR HDRYANRNVVFFDINMKGLDGIQGPVYVGTGCVFNRPALYGYDPPVSEKRPKMTCDCWPS WCCCCCGGSRKLKSKKKGEKRSFFGGLYTKKKKMMGKNYARKGSRPVLDLEEIEEGLEGY DELEKSSLMSQKSFEKRFGQSPVFIASTLKEDGGLPEGTNSTTLIKEAIHVISIGYEEKT EWGKEIGWIYGSVTEDILTGFKMHCRGWKSVYCIPKRPAFKGSAPINLSDRLHQVLRWAL GSVEIFLSRHCPLWYGYGGKLKWLERLAYTNTI…	4.447	3.974	4.514	19.602	23.376	12.364
U26578	/	/	CGACACCAACACAATCCATAACAAAAATTCAACCCCGTCTCGTCTCTGTTTCTCTTTTCAAAACTTCAGTATGGCTCGTCCATCATCTTCGGATTCTATCAAACCTCGAGATGTTTGTATTGCGGGTGTTGCACGTACGCCTATGGGCGGCTTTCTGGGCTCGCTCTCATCCTTATCAGCTACAAAGCTTGGCTCCATCGCTATTCAGTGTGCTCTTAAGAGAGCAAACGTGAGTCCATCCCTTGTTCAAGAAGTCTTCTTTGGGAATGTTCTTAGCGCCAATTTGGGACAGGCTCCCGCCAGACAGGCCGCATTAGGAGCCGGGATTCCTAATTCGGTTATATGTACCACCATCAACAAAGTTTGTTCTTCTGGAATGAAAGCTGTAATGTTTGCAGC…		MYSNNSEAVRDALCFFMDEEQSHKVAYVQFPQKFCNLTKNDIYGNKLLAIQELEIAGLDY NGGPCYIGTGCFHRRDTLCGKKYSRRHESKPDWKNSVNDTDIEANTDELEETCKILASCT YEENTLWGKEMGLMYGCLVEDVITGYRIQCRGWRSIYFNPERPAFLGLAPTTLLQSLVQH KRWSEGHLQLFLSEYCPYIYGHNKIPLKLQLGYSLYSFWAVSCLATLYYVSVPSLCLLRG TTLFPKITSIWIVPFAYAFFANRAFSLGEFLWLGGTIIGWWHDQRMWVFKRTTSYFFGFA DHILKLLGFTKSAFVITAKVVEDDVSRRFEKEVMEFGASSPMFTIIATLALLNLFSFIGG LKRVVVLDMQNKDVEEFAVQIILCGLLVLINLP…	20.437	26.656	23.443	6.196	13.067	15.32
U26818	/	/	AAGGGATGTCATTGAGTAGACAGAGTTGAGGGATGATGGCAAAACACCAAAGAGAGAAGCAATAAAAGGGGAAAAATGCAAGTTCTGCATAGCCCATGCTTTGAAGTATAGACATTCTCATTGACCCATATATCAGAGGGCAGAACTTAGAGATACCAACTTCAATTAATCCACAACTCCATCTACTGTTTTGGATCAACACGTCGTTTAAATTTATGGGGGAACAACCCAAAAATTGCGGCCGTTGTGGGGCAATGTACACCGATTTCCATCCTTGACAGTGTAAATTGAATCCCGTAAAATAATCTTCTAGTAGAGAATGATATCGAAAACCTACCTCATCACCCCATTTCGAGTTATTTTCATAAGCACACGAGGTTAAAACTTTGGCCTCTTGTA…		NDAMGDQNKMPRLVYVSREKKPSHPHHFKAGALNALLRVSGVMSNSPYILVLDCDMYCND PTSAKQAMCFHMDPNVSSSLAFVQFPQRFCDISRSDIYDSNIRSIFWILWYGLDGLSGPA LSGTNFYIKRESLYNNSIHNGADLVGLKDNFGTSNELLKSVKMDYRPNINNKDYASILLQ EAKVLTSCAYENNSKWGDEVGFRYHSLLEDYFTGFNLHCQGWKSVYIAPQRPQFLGCSPI NLNDVLIQNSRWSCGLIEVGISKFCPLIYGSMRMSILQSMGYAELAFFPFYCFSLWCFAI IPQLCLLNDIP	1.242	0.813	2.08	7.228	10.907	11.135
U26835	/	/	GGAAACCAGAAAATCAAAACCATGCCATTATTTTCACACGCGGAGAAGGCTTGCAAACAATAGATATGAATCAGGATAACTATATGGAAGAAGCTTTCAAAATGAGGAATTTGCTTCAAGAATTTCTAAAAAAACATGATGGTGTGAGACATCCAACAATACTCGGACTTAGAGAGCATATATTCACCGGAAGTGTTTCATCCCTTGCATGGTTTATGTCAAATCAGGAGACTAGTTTTGTAACTATTGGCCAGAGATTATTGGCTCACCCTTTGAAAGTCCGGTTCCATTATGGTCATCCCGATGTGTTTGATAGACTGTTTCACCTTACCAGAGGAGGTGTAAGCAAAGCTTCTAAAGTCATCAATTTAAGCGAGGACATATTTGCAGGATTCAATT…		KPENQNHAIIFTRGEGLQTIDMNQDNYMEEAFKMRNLLQEFLKKHDGVRHPTILGLREHI FTGSVSSLAWFMSNQETSFVTIGQRLLAHPLKVRFHYGHPDVFDRLFHLTRGGVSKASKV INLSEDIFAGFNSTLREGNVTHNEYIQVGKGRDVGLNQISLFEAKIANGNGEQTLSRDIY RLGHRFDFFRMLSCYFTTVGFYFSTLLTVLTVYIFLYGRLYLVLSGLEEGLKTQPAIRDN KPLQVALVSQSFVQIGFLMALPMMMEIGLERGFRNALSDFILMQLQLAPVFFTFSLGTKT HYYGRTLLHGGAEYRGTGRGFVVFHAKFADNYRLYSRSHFVKGIELMILLLVYQILGNSY NGVVAYILITISVWFMVGTWLFAPFLFNPSGFE…	11.429	12.18	11.638	0.269	0.164	0.739
U26967	/	/	CTCGGACAAGGCGAAAGGCGATGCACGAGCAGTTTGGTTGTTTCTTCTAAGAATCACAACGGAGTGAGTAGTTGTAGCAGGTAGAGATGTCGATACCGGATACGGGTCTTACGAGGAGGCCGTCGAGGAGCGCGGCCATGACCACCTTCTCTACGGAGGTCTTCGACAATGAGGTCGTGCCGTCGTCACTCGGCTCCATTGCTCCCATCCTACGCATTGCCACAGAAATCGAGAGCGAACGCCCTCGTGTAGCATACTTGTGTCGATTCTATGCGTTCGAGAAAGCTCATAGACTGGATATGAACTCCACCGGTCGTGGAGTCAGGCAGTTCAAGACAGCTCTATTGCAAAGATTAGAAAGGGACAATGCATCCAGTCTAGCTTCTCGGATTAAAAAGA…		MSIPDTGLTRRPSRSAAMTTFSTEVFDNEVVPSSLGSIAPILRIATEIESERPRVAYLCR FYAFEKAHRLDMNSTGRGVRQFKTALLQRLERDNASSLASRIKKTDAREIESYYQQYYEH YVRALDQGEQADRAQLGKAYQTAGVLFEVLCAVNKSEKVEEVAPEIIAAARDVQEKKEIY APYNILPLDAAGASQTIMQLEEVKAAVAALWNTRGLNWPAAFEPQRQKAGDLDILDWLRA MFGFQRENVRNQREHLILLLANNHIRLHPKPEPLTKLDERAVDAVMNKLFKNYKTWCKFL GRKHSLGLPQGPQEIQQRKILYMGLYLLIWGEAANVRFMPECLCYIFHNMAYELHGLLAG NVSIVTGENIKPSYGGDDEAFLRKVITPIYRVI…	22.337	23.042	21.945	0.697	0.174	0.379
U27439	/	/	CTTCTTCTTCTTCTTCTTCTGTATAGCGAATATTGCAGAAGCATTCAATCTCACCACCATCTCTTTCGATGAAGGCTTCTCTCATCTCTTCGGCGACGCCAACCTCGTCCGCTCCCCGGACGGCCGAAACGTCCGTCTCCTCCTCGACCGTTACACCGGGTCTGGTTTCATATCATCGAGCATGTACAACCATGGATTCTTCAGCGCCATGATCAAGTTGCCTGGCGACTACACAGCAGGAATTTGTGTTGCCTTTTACACATCGAATGCTGATGTGTTCGAGAAAACGCACGACGAATTGGACTTTGAGTTTCTGGGTAACGTTGCAGGGAAGCCATGGAGGTTTCAGACAAATTTGTACGGCAATGGAAGCACCAACAGGGGTAGAGAAGAAAGGTA…		FFFFFFCIANIAEAFNLTTISFDEGFSHLFGDANLVRSPDGRNVRLLLDRYTGSGFISSS MYNHGFFSAMIKLPGDYTAGICVAFYTSNADVFEKTHDELDFEFLGNVAGKPWRFQTNLY GNGSTNRGREERYRLWFDPSKEFHRYSILWTPRNIIFYIDEVPIREVTRKEEMGGDYPSK PMALYATIWDASSWATSGGKFKADYKYSPFVSDYKDLVLEGCPVDPIQEFPFSACSESDT RLTQNDYSAITPSRRAAMNRFRQRYMYYSYCYDTIRYPVPPPECVIIPNEQSRFKETGRL KFGGSHKGQKRQAHRRGRTPVDSSIAEDPDI*	3.622	2.234	2.652	0	0	0
U2770	/	/	AAAATCCATACCACACAAAACAAAAATGGCTTTGAGAGGAGCTGCTGCCATTGCATGTATTGCAAGAGAAAGAGCCACCCCATTTCTCTCATCTAAATCTCCATATTTTCTTCTCAGATTCCATCACTTTCCTTCACATTCTCTGCAAAGATTCACATCACAATCACATCCTAATCACCAAACAGGATTCAAGAATCAGATTCGAGCAATACAGAAGGCAACTGCGAGCCCCTTTACTCCCAAGAAAGATTATGATCAGAAAGAACAATCTCCAGAGAATTGGAAGATCAAAATGCTTTATGATGGGGACTGCCCTCTCTGCATGCGTGAGGTTAATATGCTTCAAGAGAGGAATAAACAATATGGTACTATAAAATTTGTGGACATAAGTTCAGATGA…		MSQKRQQDDGKAKAEGNSPEDKRRRLPTSFKSVVQEVMKIHSLQHLLEPVLEPLIRRVVK EEVEMALKKHSVSMKRNSGKEIRSPESRSLQLQFLTNLSLPVFTGARIEGEYSTIKVALV DILSGQIVASGLASYAKVEIVVLEGDFDGDEGDNWTVEDFKNNIVREREGKKPLLTGDAF LTLKEGIGFVGEISFTDNSSWTRSRRFRLGARVVENSDGTRIKEAKTESFIVRDHRGELY KKHHPPSLFDEVWRLEKIGKDGAFHKRLSRENIITVKDFLILLVLDPARLRHILGTGMSA RMWEVTVEHAYTCALDKRMYLYCPPGSQQKSGVVFNVVGQLMGILSECQYVCINKLSETQ KAEAQNVVISAFKHWEEVVSFEDEASLIGGALH…	222.785	234.074	236.239	61.462	69.994	69.597
U2775	/	/	GGGGAGAGCCGGAATGAGTGTAGAGCGAGTGATGTCCTATTGAATGGGCGAAGAATTCACAGTCCACTCCCTCTTTTTGTTGCCCATTTTTTTTGCTTGCTTTCTCACTTGAATTGTTGCAGCAAAAGCACATCCACGGATCTGTTTTATAAACCGCTGAAAACAATCATTTCTGTTTTGAGACGACAGCGGGCTCCACGACGACATGGAAGCGAATGCGGGTATGGTGGCCGGCTCTCATCGGAGGAACGAGTTGGTCCGGATTCGACACGATTCCGATAGTGGGCCCAAACCCTTAAAGAATCTGAATGGCCAAACATGCCAGATATGTGGGGACACTGTTGGACTTACAGCCACTGGTGATATCTTTGTTGCCTGCAATGAATGTGCCTTCCCAGT…		MEANAGMVAGSHRRNELVRIRHDSDSGPKPLKNLNGQTCQICGDTVGLTATGDIFVACNE CAFPVCRPCYEYERKDGTQACPQCKTRYKRHKGSPRVDGDEDEDDVDDLENEFDYAQGNS KARRQWQDEDRELSASSRHEQPIPLLTNGQPVSGEIPCATPDNQSVRTTSGPLGPSERNV QSSPYIDPRQPVPVRIVDPSKDLNSYGLGNVDWKERVEGWKLKQDKNIMHMSSKYSEGKG DLEGTGSNGEELQMVDDARQPLSRVVPISSSHLTPYRIVIILRLIILGFFLQYRVTHPVK DAYPLWLTSVICEIWFALSWLLDQFPKWYPINRETYLDRLALRYDREGEPSQLAPVDVFV STVDPLKEPPLVTANTVLSILSVDYPVDKVSCY…	145.316	139.991	139.098	63.329	64.169	69.957
U28222	/	/	CGAAAAACCACCAAACGGCTATAATTGTCGTTTCAAGTGTATTCTTTGGGAGGGAGGGAGAGAGAGAGAGGGTGGCGACCATTTAAGATTGCTGGTTTCGCGTTGGAATTTTCTTTGCCAGATTTTCTCTTAGAAAATCGGGTCTTTTATAAAAAATAAATAAATAAAATAAAATTTCTGGGTTGTGTGTGTGCGGAGTTTGATCTGCGGCTGAACGATCTCTTTGCGTTGCAGAGATTGATTGATTGATTGGAAAGAAGAGAAGATTGAAGACGCTTTGGCTTTAATCATGGCTGATGGTTACTGCAATTCGAAGAAAACTGATGATATATGTGAAGATGTTTGCGGCCAGGCATCCCGCGCAGCATTGACATTTTCAAGGCTCCGGTGTATGTTGCG…		MADGYCNSKKTDDICEDVCGQASRAALTFSRLRCMLRGFDLRTYVFLFVAAPVFIFGIYL HGQKISYFLRPLWESPPKPFVIIPHYYHENVSMESLCKLHGWGVRETPRRVFDAVLFSNE VDILTLRWKELYPYITQFVVLESNSTFTGLPKPLTFASNRHRFKFVEPRLTYGTIGGRSK KGENPFVEEAYQRVALDQLLKIAGIEDDDLLLMSDVDEIPSAHTINLLRWCDDIPPILHL QLRNYLYSFEYYVDNKSWRASVHQYKKGKTRYAHFRQTDLLLSDAGWHCSFCFRHINEFI FKMKAYSHYDRVRFTHYLNPKRIQDVICRGTDLFDMLPEEYTFREIIGKMGPVPHSFSAV HLPAFLLNNAEEYKYLLPGNCKRDGG*	70.32	68.436	68.342	10.228	15.719	8.938
U28652	/	/	TATCTTTCCTCCTAAAAAAGCCCAAATTTACACGTGTTCTACCCTTGTACGGCGGCAAGTCTGCAACTTGTAAACCTACAATATTACAATGATGTTCCAAATCAGTTGGTTTGTTTTACAAAGTGTTACAATTAAACAATGCAATTCAGCATAATTCAGAAATTACAATCAACATAATAATACAGAAATGACATCCTTTCTGCTTTCCCTTTTTTTTTTTTTTGGCAAAAAAGAAGGCCCCATCATCAATTTCAATGGATTACTTCAACTTTTTGAGGTTTGCTGCTTATCAGCCAACCCAAGCTCCTTGCGTTGCTCTTCATCCGGTTGCAGGCTCCCTGGAATTGCACCAAATGCTGTTCTTGATGCTTCAAACCCAGAAGCAACATAATGCACATA…		MDRKQHIAIFTTASLPWMTGTAVNPLFRAAYLAKDGERKITLVIPWLSLKDQELVYPSNV TFSSPAEQEKYVFQWLEERTGFTSGFNIQFYPGKFAIDKRSILAVGDISEIIPDEEADIA VLEEPEHLTWFHHGKRWKTKFRLVIGIVHTNYLEYVKREKNGRLQAFVLKYMNSWVVGIY CHKVIRLSGATQRYPKSIICNVHGVNPKFLEIGKRKIEQQQSGNQAFTTFKGAYYIGKMV WSKGYKELLTLLQDHQKELDGLEVDLYGSGEDSNEVDEAAKKLEIVARVHPGRDHADPIF HE*	30.082	26.563	26.761	13.024	12.141	12.364
U28686	/	/	GGAGTTGTCTAGGCAAGGCACATGTTTTCTCCACTCCGTCCCTATCTATCAATCCTCCTCTGTAACTTCTAGGGTTTCATGGTAAGAGATATTGAAATTTTAGGACAGCTACTCACTTCTCTTTGTCTGATTTCAACCACTTATACCCTCCTGTCCATCCATGAACATCAACTTGAGATTTTCTAGGGAGAGGAAATAAGTTTTTTTTTTGTTTTTATATAAAATAGACTAAAATCTAGACATCTCTCTGTGTACCCACATGGGCCAAGACCATTTCTCTGCTCAGAAAAGGTCCTCCGGTGGCGGAGGTGGCGCTGGTGGCCTTCCAACAACCACCGTCAACGGCAGAGCGGGTCGTCAGACATTGTCACGCGGCAGGCAGATCCAGAAAACCTTCAA…		MGQDHFSAQKRSSGGGGGAGGLPTTTVNGRAGRQTLSRGRQIQKTFNNIKITILCGFVTI LVLRGTIGVGNLGSSDADAVNQNLIEETNRILAEIRSDNDPNDPDDLAESEINPNVTYTL GPKISDWDQDRKAWLLQNSEFPSHVKGKPRILLVTGSPPKPCDNAIGDHYLLKSIKNKID YCRIHGIEIVYNMAYLDKELAGYWAKLPLFRRLMLSHPEVEWIWWMDSDAMFTDMVFEIP VNKYDNYNMVVHGYPDLMFNEKSWIALNTGSFLFRNCQWSLDLLDAWAPMGPKGPIREEA GKILTANLKGRPAFEADDQSALIYLLLSQKDKWIDKVFLENQYYLHGYWAGLVDRYEEMM EKYHPGLGDERWPFVTHFVGCKPCGSYGDYPVE…	77.772	68.426	65.451	23.095	28.97	24.348
U2907	/	/	TAAAAAGACTACTTGTATGCATTGATTGATTGAACCAAGAGCATAAGCATAAAACAGAAAACAGAAAGACGACATCTCTCTATAATACATTTACCAAGAATTCCTATGCAAAATTCATATAGCAAAACATGAACATTTAAAACTATATTAGAAGCAGAAATTGTTTCTATATTTCTACAATGAGCTCATAATTTGGCCTTGGAGAGAATACCTCTGATTCGATGGGACATCGTAAACTTCTATTGTGCCTGATCCCTTTGCTCGTTTTTCCATGAATTCTTCGCAGCTTCGGCAGATGGACTATTATTGGATTCAGCATTAGCATCCTTCGGCTTTGAGAAGAAGGGATCCCATTCATGAGCTCCCACCTCTCGCTGCCCCTCGTCTAATAAGGCGTAT…		MRRRWGVGGSSEQMDKGSGKNQQNRLCFLASLSVFFWIFLLYFHFVVLANSNVSESTQLQ SNPINPQVIPTLAKRQSLTEPLKKAPKSSTLNESTRLQSNPVHLDQVPVPLKKATESGSS QTENYRFIRALKTIENKTDPCGGRYIYVHDLPPRFNEDMLKECKSLSLWTNMCKFTSNAG LGPPLENVEGVFSNTGWYATNQFAVDVIFNNRMKQYECLTHDSSIAAAIFVPFYAGFDIA RYLWGHNTSRRDAASLDLVDWLTKRPEWDIMGGKDHFLVAGRITWDFRRLTDEESDWGNK LLFLPAAKNMSMLVVESSPWNANDFGIPYPTYFHPAKDADVFSWQERMRNLERKWLFSFA GAPRSGNPKSIRGQIIDQCRNSKVGKLLECDFG…	42.649	40.679	39.002	7.738	7.358	4.634
U29101	/	/	CCCGAGTTTGAACTCAACACTTGACAACACAACAAAACACAACACACTCTCTCTACTCTATTGACAACATTGCAGTGGAAGAAGAGAACTGTGCCAAGGATAGCAGAAATGGCATCTGTGTCAGCCGCACAATTTACATCAGGAAGTACCCAAGTGAACTGCTATGGAACTTCAGGACAGACAGTTACAAAAGGGAGTTTAGCACAGATGGGGTTGAAGATCCAATCCATGACTCACTGTGGTTTGAGATCCTTGAACATGGTGGACAGGCTACAAATAAAGTCCAGTTCAAAAGCAGTTTCCAGTAAAGCTGGGAAAAAGGGGGGGCAAAACACAGCAACTGTCGTGCCCTCAAGAAAAATCATATGTGGACATGGGATGAACATCGTGTTTTTGTCA…		MASVSAAQFTSGSTQVNCYGTSGQTVTKGSLAQMGLKIQSMTHCGLRSLNMVDRLQIKSS SKAVSSKAGKKGGQNTATVVPSRKIICGHGMNIVFLSAEVGPWSKTGGLGDVLGGLPPAM SAMGHRVMTVSPRYDQYKDAWDTNVSVEIKVGDRIETVRFFHCYKRGVDRVFVDHPSFLE KVWGKTGSKIYGPKTGTDYEDNQLRFSLLCQAALEAPRLLNLNSNEYFSGPYGEDVVFVA NDWHTALLPCYLKTMYQSKGIYSTAKVVFCIHNIAYQGRFAFSEFSLLNLPDEFKGSFDF IDGYNKPVKGRKINWMKAGILESDRVLTVSPHYSQELVSGVDKGVELDNIIRKTGITGIV NGMDVQEWNPATDKYIDVKYDAETAMDAKPLVK…	27.681	32.154	28.082	1070.13	1013.98	986.826
U29217	/	/	GAAAATCAAACACTCCCCTTTGGTATCGAAGCACTTGTTCGTCGTCTTCGACTTTGTTGGTGGGCAAGAAACTGGCTTTTCTTAGACCAAGCTTCTCCATAAAAGCATCAATTGTTCCATACAGATAAGATGTCACTAACTTTATCATCCATATCCTCTGTTCGTTTCTCCATGTCCCAACTGAACCTCCATTTGCAAGCGTCTCATATAAGTGTTTCAAAAGAGCAGATAGAAAAATGAATATAAATATTTTGGAAAATGGAGTCGAAACCTTAGGATACAAAGAGATGCCATTTAGTAGACAGATTTGAGGGAGAGTGGCAAAGCACCAAAGAGGGAAGCAGTAAAAGGGGAGAAATGCTTGTTCTGCATAGCACATGCTCTGAAGCAAAGACATTT…		MSNSPYILVLDCDMYCNDPTSAKQAMCFHLDPNLSSSLAFVQFPQRFRNISRNDIYDSAI RSIFWILWHGMDGLNGPVISGTNFYIKRESLYRYSIHKGVDLVELRNSFGTSNELLKSLG VDYGPSVDSRYSSSSTLLQEAMVLASCSYENNSKWGDEIGFRYHSLVEDYFTGFKLHCQG WKSVYLSPERPQFLGTSTTNLNDVLIQTSRWSCGLVQVGVSKFCPIIYGPLKMSLLQSMC YAEQAFLPFYCFPLWCFATLPQICLLNGISLYPKVSTPFSKIFIFIFLSALLKHLYETLA NGGSVGTWRNEQRIWMIKLVTSYLYGTIDAFMEKLGLRKASFLPTNKVEDDEQVLRYQRG VFDF	17.661	16.144	18.971	0.121	0	0.769
U29443	/	/	ACACACACACACACTTGGCTTAATATATATATATATATACACCCATGCCATGCATGCAGCTTCGAGTATCGGGGATAATGAGCAACGGACCATACATATTGGTGTTGGACTGTGACATGTACTGCAATGATCCAACCTCAGCTCGACAAGCTATGTGCTTCCACCTTGATCCCCTCATCTCTCCCATTCTTGCTTTTGTTCAATTCCCCCAGATGTTCTACAATGTTAACGACAATGACATCTATGAAGGCGGTGGTCGATCTATTTACAAGTCGATTTTTCGAGGCATGGATGGGCTGAGAGGTCCACTGCTGTCTGGCACTGGCTATTACTTAAAGAGAATTGCATTATTCACCACCCCTCATCAACAAGATAAGCATCTTCTTCACCCAGAAAAGA…		MPCMQLRVSGIMSNGPYILVLDCDMYCNDPTSARQAMCFHLDPLISPILAFVQFPQMFYN VNDNDIYEGGGRSIYKSIFRGMDGLRGPLLSGTGYYLKRIALFTTPHQQDKHLLHPEKNF GNSRKFIDSLMSKNDNDFAIRNEEYSSDSILEEAKQLASCAYELNTNWGKEIGYLYESML ESTFTGYMLHCKGWISVYLYPKRSCFLGCTNIDMKDSMTQIMKWCSGLIDVGLSRFSPVI YGFSRMSILQSMCYGYFTFIPLFSVALLL	2.683	2.739	3.994	664.969	732.464	931.07
U298	/	/	CTTTATGGAGATCAAAAAGATGCATGACGTACAGACGAAGAAGACAATGCAAATATGCAATAGTATTATTGAGACTGGCCTACCCAAAAGCAGAAGCATCGTAAAGTACTCAAAGAAAAAGTTAAAACCCCACATTAATTAGCTACTTTTTCTTCGTTCTTCCAAATATGTGCAACCTTGGCAAGTGATTGGGTAGACGACCCATCTGGGCTCAACACAATTGCAGCAGCATCCTTCAGTTTTCTCATATTCTTCCCCAGCAATTTCCCTTCTTCTTCTTCAATCAATCCTCTAGCGTATTTTGCGATGTCTTCTCTGCTCACCAGCCCATTTTCGTTGGCTTTAACTCTCCACGCCACCTTCAAATCATCTGTCAAAAGCACAGCATTCATCTTCTGC…		MAMTAASPKKAVSMTEKVWQTVSGKNGTSGDGGSSSSSNNNHDHKRNLHGSEDDFEEQDG TNMELVQIGANRTKNVLILMSDTGGGHRASAEAIRDAFKIEFGDEYQIFVKDVWKEYTGW PLNDMENQYKFMVKHVQLWNVAFHSTYPRWVHSCYLAAIAAYYAKEVEAGLMEYKPDVII SVHPLMQHIPLWVLKWQGLHKKVIFATVITDLNSCHPTWFHPGVNRCYCPSSEVAKRALL DGSLEESQVRVFGLPIRPSFARAVLSKDDLRKELELDPNLPAVLLMGGGEGMGPVKKTAI ALGQSLFDKENGKPIGQLVVICGRNKNLVSTLESLEWKINVKIRGFQTQMEKWMGACDCI ITKAGPGTIAEALIKGLPIILNDYIPGQEKGNV…	38.724	33.255	36.631	1.105	8.168	1.628
U29824	/	/	ACTTGACTTTTTTTTTTTCATTCCTTTTTCTAGGGAAGAATCTTGAACAAATTACAATAACATTATGGTTCACAAAAAACCCTAACTACAACAGATGAAATACCCCAAGAAAAATCCCAAACATCAGAGCTTGTTCCAGCAGAATGAAATTACAGGCCATTAGGGTGAACAAGCCTGGCATGACAAAGAATGGTAATACAAATATAGAGAGATGGCTTTGCTGTACATGTCATTGGTGATATTGGTAATATAGTGGAAATCGAAGGAATCAATCGATATTTAGATTAAGCTTGTGAATGATGATGTGAACATGTATGGCAGATTAGCCAGAGGCCCTCGTTGGCAGGTGAGGTCGTGTATGTCCTTCACAATGTCGAACACTGCCTCAGGTTGTGCTAG…		MAMTAASPKKAVSMTEKVWQTVSGKNGTSGDGGSSSSSNNNHDHKRNLHGSEDDFEEQDG TNMELVQIGANRTKNVLILMSDTGGGHRASAEAIRDAFKIEFGDEYQIFVKDVWKEYTGW PLNDMENQYKFMVKHVQLWNVAFHSTYPRWVHSCYLAAIAAYYAKEVEAGLMEYKPDVII SVHPLMQHIPLWVLKWQGLHKKVIFATVITDLNSCHPTWFHPGVNRCYCPSSEVAKRALL DGSLEESQVRVFGLPIRPSFARAVLSKDDLRKELELDPNLPAVLLMGGGEGMGPVKKTAI ALGQSLFDKENGKPIGQLVVICGRNKNLVSTLESLEWKINVKIRGFQTQMEKWMGACDCI ITKAGPGTIAEALIKGLPIILNDYIPGQEKGNV…	37.649	37.971	37.744	27.164	20.917	8.708
U30694	/	/	TGTGGCTGTACCATGCACACCAAAAAATCGGCTGTATCTGCCATGCCCTTAATATTGAATTTCATTCTTATTAATTTATTTTGTTTGGGTTTTTTACGTCCGCCAAATTTTCCCGAGAAAAAAAGAAAAAGAAAAAACAGAAGAGGGTAGTAGGTGTCTAGGAGAGCTTCACCTTTGTCTGTTTGTAGTTTGTGGTGAAAAGTTATTCGGAATCTTATTTCTGATCGGTTCTTAGATTTGTTTTTCTTAGTAATTTAGCGAAAAGGGTGGTTGTGGAGTGAGGTGTTTTTGTAGATGAATGTGATGTGTTTAGACTGAAAATGGAGTGTGCGTTATTGGGCAATTCGTCTAACACATGCTTGCTGAATCCATGGAGGGTTGTTGCAAGGCCAAGAAAAA…		MECALLGNSSNTCLLNPWRVVARPRKRRTGNLDMLYSRCRSFKVPLPPLFAHSNPAREMA SEEFVWPSPADEVPFWKNTFPSRDASIQFPADLEKDSNPIDVIHITAELAPIAKVGGLGD VVTGLARACLSCGHTVDVMLPFYECIQKQQINDLALITEYNSFYDGTWVPTNAYRGVVSG IPVIFIEPSNEFFKGQYVYGGSYNELEAYLFFSRACLEWMQVTGVQPDIIHVHEWQTSAL PLLYWDMYQNLSLKKPRVVLTIHNMEHYGECR*	6.764	6.455	7.884	50.769	34.862	46.678
U30746	/	/	TGATTTCTGTTCATTAACTAACATAATTTAACAGCTTTATTGAAATCGAAATTACTGTGTCTAATGTACCTTGTACTACAAGATACATTACGCATCACTTTAATACAGTAGAAAATAAACTCCCAAGCAAAAGTAAATTAACAAATACAGTTGATTTTCCGGTGACCGCAGGTGAAATTCTTCCTTTATCCTTTCTGGTTATAATCCCTTCAACAATTGAGTGATTGATGATCAGAATGTAAACCGGGAGGAGAATCTGTACAAGCATCTTGTCCCAATTTCCGGCGAACACAGTCCTTGTAATCCCGCCAACCAAGCAAGCAACGTTCAAGATGATCACAGAAACCATCGGAACAAGAAACGTAGGAGATGTCTGGAAATCTAATTCACCCATTCGGT…		MENPDLPLHLSHAHNFSIIINKFHAFFHCTALAFLFYYRASFLFQETRPAPILPWLLVFV SELLLSFIWFIGRAYHWHPVSRTAFPERLPDDDKLPAIDVFICTADPEKEPTFEVMNTVL SAMALDYPPEKLHVYLSDDGGSPITLHGMREAYRFAKWWLPFCKKYGVLTRSPLAYFSAP ENEDASNSAEKMNIKEKYDIFKKSLKNKAEDKASWGTKGDHPSIIEVIQELDHVHMPLLV YISREKRPSLPHHFKAGALNVLLRVSGIISNSPYILGLDCDMYCNDPSSARQAMCFHLDR KISASLAYVQFPQKFHNVGEHDIYDGQLRSAYGMIWHGMDGLTGPVLSGTGYYLKRESLY GHFAQEGADLSELKTSFGSSNLFIKSLRQNIVD…	4.906	6.147	4.545	0	0	0.12
U30769	/	/	GTTTCGTTAGATTTGGTTACAGTTAAAGATGGAAGAATGACTGTAAAAACATGAAATCTCCGTTGGCTAGGCAATGGTGGGCAACTAATGACCTATCTCCACTTTCTCTCCAGCCTCCACCTCTGTATGTATGATATGTATGTATTACATTCAAATTCAAGATTTTCCTGCTCGGCTTTTGCTTTTAAGATACAATGTTTCACCATTTTTTTTTTCTTCTGAAAACTTATAGATTTCTAAATCGCTTTTATGAGGCTGTTTGTTCTTCTGCATTTGTCTGTACGTGAGGAAGTAGTTATTTTCCGATTGATTGGAATTGATTTGTCGTGCGTCGGATTTCGAAAGTTAAAAAAAAGAAAAATTCAAAGGAATCTGACAAGATCTGATCATATTCAGATG…		MPKILSTQDGSASRTFNIHGISYCPCLAIPSKHFVDFMAQIKRSVHPLFSILLLTVFAVT LSFRIIVHGGFFTSFDLDNNILVQPPVVFNSTLLKYAAIDVAEDKSKREIEQLLEGNFAN QGRLRTFATWRRFHHDIRTKDKDKDRDRDKDRSSSSIPVMLRSPMFYRYWLDFRRNLNNW ARKKRFQADIMNELIKLVKHPIDRHNGLKGSDKKYGSCAVVGNSGILLKKNHGKLIDSHE MVIRLNNARTDRFEQDVGSKTGVSFVNSHILHLCARREGCFCHPYGATVPMIMYICQAVH FMDYTMCNASHKAPLLVTDPRFDMLCARIVKYYSLKRFMEKTGKSLEEWGSAHDGSMFHY SSGMQAVMLALGICDKVTIFGYGKSSSAKHHYH…	4.561	4.685	5.242	10.098	12.922	8.629
U30885	/	/	AAAATATAAAATATATTCATTTTCTTCGTCGCTTCCTTCTCCTCCTCCTCTCCTCCTCCTGTCTGAGAAGAATTTTTATTTGTGAACAGAGAAAGAGAGAGATCCAATCTCCACATAGAAAAACGATAACGAATCGTCTAAGGAATCAAAACCCAGCCCAGAATACATTAAATTACTTGTATTGTTCAGTCTCCCTCTCTCTTTCTTTCCTGGTCTTTCTCTCTGTGTTTTGTTTCTTTTCATTATTATTATCGTTGACGCTGTTGAGCCCCAGATCTTGGTTTGTAGATCTTTGAGTCCCGAGTCGCATTCAATTGAGAGATCTCTTTCAAGCTCTCTTTCAGCTCTCTTTCTCAGATTATTTCTACATCAGTCAATTGAAGAATCAGTAGTTGTTGT…		MKSGQGWRGGMSDLQFLPGTRHRPHLKRPMWIIVLISFVCLFLVCAYIYPPNSHGACYVF SSRGCKALSDWLPPVPVRELTDDEIASRVVIREILNTPPIHSKNSKIAFLFLTPGPLPFE KLWDTFLHGHEGRFSVFVHASNDKPVHLSRYFINREIRSDQVVWGRISMVDAERRLLANA LKDPDNQHFVLLSDSCVPLHDFDYVYNYLLYSNTSFIDCFEDHGPHGNGRYSEHMLPEVD IKDFRKGAQWFTMKRQHALIVMADSLYYSKFRDYCKHGDGKNCIADEHYLPTFFNMIDPG GIANRSVTHVDWSERKWHPKSYKAQDVTYDLLKNITVCLCYLCLLYSIDYILY*	46.793	47.165	48.332	21.627	21.775	17.237
U30935	/	/	TTGATACCATAATAATTCATGTCTTTCACTCATCAATTATTTCACCCCCAAGCAGGTAATGAATTGGAAACTACATCTACACGCAATATACTCAATTGTAAAACAAACGCGATTCCTTTTATAATAATAGTTCTCATTGCTCCCACACGTCTGTCCTTGAAGGATCTCAAGTCGAATGCCCCAACCATGGCTAAGTCATGCGATTCAAGAACCTTGAGCCTTTGCGATCAGGCTCTTCTCGCATTCTTCCACGACTTTTGACAGTGAATTATACGAGCAACCACCTCTGCTCAAAGCCTTCTCTGCACTGCATTTCACTTCCTTCACTCTATTTCTCATTGCATTTGCATGCCCTTCTTTCTCCACCATTATCCTTCTGACCATCGTCTTGATCTCTTC…		KLCIRHNQFKYCFFLLNLSPSLSSSPKLPSTMKIQKPHVVMLASPGMGHLIPFVELAKRF VSQHDIQVTVFAVATDVSTVQSHLRNSPEYSNSLFNVVPLPSVDISALVGKDAPLEIKLV VTMHESLPAIRSSISAMKPRPTAMIVDLFGFEAMEVADDFGMLKYMFIASNAWFLAVMIY GPAADEKGLDEHANQKLPLKIPGCTAVRFEDTLEAFHDVKGSMFQGYLIAGMAISKADGI LVNTWEDLEPKTLAALRDSKLLGGVAKAPVYSIGPLASPVGPLVLRSEILNWLDTKPSES VMYVSFGSGGSLSAKQMIELAWGLELSQQRFVWAVRPPTQNDDASESYITSRNDSIGICD YLPDGFLSRTDNVGLVVTAWAPQVEILGHPSVG…	1.649	2.193	2.579	61.675	30.869	52.73
U30953	/	/	GAAATGTCTTAGATGATAACTTTGGGGAGTATGACATGTGGTTGGCAGCAGAAAATGGGATGTTTTTGCGCCGTACCAAGGGGGAATGGATGACAACAATGCCGGAGCATTTAAATATGGAATGGGTTGACAGTGTGAAGCATGTTTTCGAGTATTTCACTGAACGAACACCGCGATCACATTTTGAGCAGCGTGAAACATCACTTGTATGGAACTACAAGTATGCAGATATTGAGTTCGGAAGAATTCAGGCAAGAGATATGTTGCAACACTTGTGGACGGGTCCTATTTCTAATGCATCTGTTGATGTTGTTCAAGGAAGCCGGTCAGTTGAGGTGCGAGCAGTTGGTGTGACAAAGGGTGCAGCCATTGATCGTATTTTGGGAGAAATAGTTCATA…		NVLDDNFGEYDMWLAAENGMFLRRTKGEWMTTMPEHLNMEWVDSVKHVFEYFTERTPRSH FEQRETSLVWNYKYADIEFGRIQARDMLQHLWTGPISNASVDVVQGSRSVEVRAVGVTKG AAIDRILGEIVHNKSMTTPIDCVLCIGHFLGKDEDVYTFFEPELPSDAASISRTKPIDGP KLPGERRPLLKLPASRSGTKLSQGKTQRSMPNQNFGSSARRPSPEKMSWNVLDLNKENYF SCSVGRPRTNARFVLQSSNEVVSFLKQLAEA*	31.418	37.302	28.903	113.82	118.848	164.94
U31175	/	/	GACAACTTGCAACACATATATAAACGTAATTTGTCAGAAAAAGCGAAAAAAAAACCCACTTAATCTGACAAAATCACATCTTTTTCAGAGAAAATTTTCCCATGAATCACATCTGTGGCATGAATGATATTTAAAAATAGATAATGTAATAGCTTAAGAATCCATAGCCAACCATTTGAAGCTCAGATTTCATACCACAAACATGTATTTACAGCTTTACTAGAAAAATGTTCAAACACATACACACACACACCAGGACTTACAAGTTCAAAAGGGGATGCATGCACCTTTGCCTTTGTCTTTGTTTAAGCCAAGCCTACAGGGTGACTGTTTGTTCCGCAACAGAAGCCAAGCCATGCATCAATCGAACTATCTCCACCGTATCATCCAGATAATACT…		VAELIKQFRDQGKIMLLGVDDMDIFKGISLKLLAMEQLLMQHPEWQGKVVLVQIANPARG RGRDVREVQVETYSTVERINQTFGRPGYDPIVLIDEPLKFYERIAYYVVAECCLVTAVRD GMNLIPYEYIISRQGNEKLDKILCLDPSSPKKSMLVVSEFIGCSPSLSGAIRVNPWNIDA VADAMDCALEMEDQEKQLRHEKHYRYVSTHDVGYWARSFLQDLERTCREHVRRRCWGIGF GLSFRVVSLDPNFKKLSMEHIVSVYKRTTPRAILLDYDGTLMPQGSIDKSPNSKTIDILN SLSRDKNNMVLLVSARSRSKLTEWFSPCEKLGIAAEHGYFLRPRREAEWETCIPVADCSW KQIVEPVMKLYTETTDGSTIEDKETAIVWSYED…	74.192	75.921	75.643	10.962	15.401	10.296
U31762	/	/	CTTTGCTTTGCTTTTTTTGCCTTGCTTATAGGCACCACTGTTTATTGTCGCTAAGTAGCTATTTCCCACTTATTTCTCTCTATATATGTACATGCACGTATAGACTACAGAGTTTTCACTTTCCCTCGTGCAATAATTCAAACTGTTTGATTGTTTCTTGATCATCAAGACATCAGACATGCACATGTTCTTCTTCAAGCTGTAGTCTTTTCATTTCTCCATCAACTGGTAATCAAAGTAGTTGAAGTTGATATCTGGTAAAGCCAAAAGATGGCACTCCGAAGGGAGTCTGATCAACAACCACAGAGATGGATTATGCGCACTCAGACTGCTGGTAACCTTGGAGAGGCTACGATGGATAGTGAAGTGGTGCCCTCTTCATTGGTTGAGATTGCTCCA…		MALRRESDQQPQRWIMRTQTAGNLGEATMDSEVVPSSLVEIAPILRVANEVEASNRRVAY LCRFYAFEKAHRLDPKSSGRGVRQFKTALLQRLEKENETTFAGRSMSDAREMQNFYQHYY TKYIQALQADKADRAQLTKAYQTAAVLFEVLKAVNQTEAVEVADEILEAHTKVAEKTQIY VPYNILPLDHDSQNQAIMRYPEIKATVAALRNTRGLPWPMGHKKKVDEDILDWLQAMFDF QEDSVANQREHLILLLANVHIRQFPKPDEQPKLDDRALTEVMKKLFKNYKKWCKYLGRKS SLWLPTIQQEVQQRKLLYMGLYLLIWGEAANLRFMPECLCYIYHHMAFELYGVLAGSVSS MTGEHIKPAYGGAKEAFLWKVVRPIYDTIAKEA…	5.125	5.519	6.199	0	0	0.23
U31767	/	/	CTTCTCTCACTGCTGTTCAACGTCCCTTGCCTGCAAAGCAGCAGTAGATAGAAACCAAACCTTTCAGACACACGACGCTACACTCACAGAGAAACTCTTTCTAGATTCTATCTTTAGATAGAGAGATAGAAGGAATAAGAACAACTTCAAAAGCAGAGTCCAACGATTAAAAGAAAGGAACAAAGTAGAACTCAGTGAACAGAGAGATAAACCAGAGCAACCCACTCCGGTTTTGTCTGTTTATTTGTACTTTTTCCACATTTTTAGTTGTGTCTTGTAGTAGACTTCACCGCCTTCAGATTGTGATTTAATGCTGTGAATATTTTCTGAGTACTCTGGGCTCTGGGGTGTTTTTGTCCCGTTCTGGGTTCTGTTTTGATTTGGGATTTTTGGTGTTTG…		MSLKSRGEQTSRSVISQKWAFLFCLGCFCAGMLFTNRMWAVPESKGFTRTTAMEAEKLKL VSEGCNPRLKEVKRASKDIFGEVFKTHHAIQTLDKTISNLEMELAAARAAQESILSGSPL SEDLKRTESPKKRRYLMVVGINTAFSSRKRRDSVRATWMPQGEKRKKLEEEKGIIVRFVI GHSATSGGILDRAVEAEDRKHGDLLRLDHVEGYLELSAKTKIYFATAVALWDADFYVKVD DDVHVNIGTLGETLVRHRSKPRVYIGCMKSGPVLSQKGVRYHEPEYWKFGESGNKYFRHA TGQLYAVSRDLAAYISINQHVLHKYANEDVSLGSWFIGLDVEHIDDRRLCCGTPPGKFLI LLNLKF*	50.467	46.794	48.602	5.843	12.961	7.63
U31782	/	/	TATATATATATAGATTGGATGGATCGTCATTATTGATAAAGTAGTAAAATTTTTCTATCTGGAATTGAAATCCAGTTCCAGGCCAAGTAGTTGAGTTGCCATTATTATATGTTCCTGAATTTTCAGGTCATCTGCTCACCAATCAAGTCCAGACCCATAACAAGAAAGGACAAGCCTTGAAATAGTAGGAAGTAAAAATGGACTCCATGAGCAGACAGCAGACTTCTTGCAGCTGCTGTGAGCAGAAGAAAAGCAAGTACAAGCTCCTTCTTGTAGAGTCTGTTTCTCTTCGTCTTCTTCTTCTCCATTAGAGGAGCCTTTTCTTCCTTGAGTTTACCCAGCAATTCCAAACCAGACTCAGAGTGCCTTCTATGGAGCTTCTCTTCATTCGAAGGCTTC…		MAPNSVVVTTEKPDNSLSSAELNGSDSAFFPDKQKGFSPKQLTWFIFLKAHRAFVSLSWL AMASKATFVSAKKRVALMEVEEEEPKTRGRLLYRVIKAFLAISVLALLIEVAAHLIPPWE FQGLLQWSYMAWYSFRVDYISPLVITLSKFCILLFLIQSLDRLLLCLGCFWIKYKNLKPK IEEEEEAYDDIEDSSSFPKVLVQIPMCNEREVYAQSISAVCQMDWPKTRILIQVLDDSDD GNLQVLIKDEVSAWQEKGVNIIYRHRLIRTGYKAGNLKSAMGCEYVKDYEFVAIFDADFQ PNPDFLRRTVPHFKGKPEVGLVQARWSFVNRDENLLTRLQNINLCFHFEVEQQVNGIFLD FFGFNGTAGVWRIKTLEECGGWLERTTVEDMDI…	39.163	43.242	44.868	6.837	9.007	2.457
U32075	/	/	ATCTGAGAGCAGCAAGACAGTAGCAGAAACAGAGAGCCGAAAATGGAGGCGCCGCCGTTTACATCAGAAATCACAAACAGTCGATCATTCTCCTCGTCGCTGTCGTCAACTTCTTCGCTTCTTTTTCTTCGCAATAGCGACCTCTGCAGAAAACGCAGTCGAGTCAAATTCAAATCGCACACAACTCTCTCTCTTCGCGCCTCCTCCGCCTCCCCAGAATCGTCCGTTGTGACTCTGCTTGATTACGGAGCTGGAAATGTTCGTAGTGTGAGAAATGCAATTCGTCATCTCGGTTTTGATATTAAAGATGTGCAAACTCCACAAGACATCCTAAATGCAAAGCGCCTTATATTTCCTGGTGTTGGGGCATTTGCTGCTGCAATGGATGTGCTCAACAAG…		MEAPPFTSEITNSRSFSSSLSSTSSLLFLRNSDLCRKRSRVKFKSHTTLSLRASSASPES SVVTLLDYGAGNVRSVRNAIRHLGFDIKDVQTPQDILNAKRLIFPGVGAFAAAMDVLNKT GMAEALRTYIEKDRPFLGICLGLQLLFESSEEKGPVNGLGLIPGVVGRFDSTNGFSVPHI GWNALQITKDSEILDDVGNHHVYFVHSYRAMPSNDNKEWVSSTCNYGDNFIASIKKGNVH AVQFHPEKSGDVGLSVLRRFLYPKSYMLKKPMEGKASRLAKRVIACLDVRANDKGDLVVT KGDQYDVREHTKENEVRNLGKPVELAGQYYKDGADEISFLNITGFRDFPLGDMPMLQVLR LTSENVFVPLTVGGGIRDFTDANGRHYSSLEVA…	14.028	10.852	9.569	32.05	26.886	37.929
U32236	/	/	ACACGACTCCCTCCTTCGCTCCATCCATAAAATCTTGTAGGTCCTTGGGAAGGGCCTTGGGCTTGTCGGGGATGTGGATGCCGCCGATCTCCACCACGTTGGGGGACATGGGGGCCGGGTAGCTCAGCGTGAAGTGGTTGTTGACCAAAGTGAGGACCAAGTTGGAGCGGAGCATGTCCTGCACAGGCGGTGCGCCGGGGAAGTGCCGGTCCGACACAGCCTGCACGTTCGGCATGTAGAAGTAGTTGTAGAACACGTGAGAGGTCACGTGCAGCATGGCGTTCATGGCGCGCTCCGTGAAGGTCATGTGGTCGGAGAAGCCGAGGAAGGGAGACGGCACCCAGGCCGGGTTGACGGGGTTGCCCATGGCGTCGTTGAGCATGGACGAAGTGCCGAACG…		RSSPAMADLSIKSLTALALLALLAAADAARILAVMPMPARSHHIAISAVTKALADRGHDV TLISGLPAGNKINPANNKVLYLPNPFVNKADDVLKDFWEQKQSTFEQLQFLMEWGVDLTN TTLSSPILQAEINKPGQKYDLILAELFFFQEAMVGLGHKFNCPVVAINPFGTSSMLNDAM GNPVNPAWVPSPFLGFSDHMTFTERAMNAMLHVTSHVFYNYFYMPNVQAVSDRHFPGAPP VQDMLRSNLVLTLVNNHFTLSYPAPMSPNVVEIGGIHIPDKPKALPKDLQDFMDGAKEGV V	1.159	0.844	0.978	0	0	0
U32750	/	/	GTTGTAAAGAGGTATAGCAACTCCATTGCTCTGTACTAAAATATGAATCAAAACGTAATACATAATAAACTATATATATAATCTGGATGGGAAGCAGTTTCACTTCCCCAAATTAGTTCCTATAAGGTTCTCATGTATGAACATTACCAGTCTAAGATTATTAACTGAACAAGAGGAGAATTTACCCAGCGATTCAAAACTAGGTTAAGGAGAGAGTTGTCTTCCGAAAATGCTGTTTCCTAGGACTTTGGAAGTCAGCTGCACTGCTTTGCGTGGAAATCTTCCGCTGATATTAAACTAGTGATGAGGTGTTTGAGCCTTTCCGCACCAGGACCAGGCCTAAGCTCACTGGCGTTCTCCACGAAATGACGATGGGCAGTTGTGTTCATATTTCTGTCA…		MDTNNNKQPQKKKKWFLSLVFSLLVSTLLIIITISISSTTARLYNHARVGVINDLHPRPK FVEQELHVMPTSSEKIPRLAYLISGTTGDGESLKRTLKALYHPRNQYAVHLDLEASVEER MELARFVATEPLFKEVGNVRMVSRANLVTYRGPTMVSNTLHAASILFNEGGDWDWFINLS SSDYPLITQDDLLHTLSTIPRHLNFIEHTSDIGWKEYQRAKPVIIDPGLYSMQKSDVFWV PEKRSVPTAYKLFTGSAWMMLSRPFIEFCLWGWDNLPRIVLMYYANFLSSPEGYFHTVIC NAEEFRNTTVNHDLHYISWDNPPKQHPHFLTADDYQRMVDSNAPFARKFSRNEPVLDKID SELLACNADGFVPGGWFNSDRNMNTTAHRHFVE…	12.275	10.378	12.033	5.388	5.246	4.354
U32753	/	/	ATTTCATCATCACTGTATGGATTGCACAAAAAGAAAAAAGAAAACACATTGATTTCTTCATCACTGTATCTTGTTAAGGAGAAAAACCTGTGTGAAACAATTTCACTGCGAGATAGTAAGACAGTCAAATACAACTGTATAGTAGCATTATTTTTATGTTTCCAATGTAAAATATGCTCTGAATTGTATTGGACGGTGGCGAGACCTTTTCCTCCTTGTTAAGAGTTTGTGCACATTTACATATGTGCAGTGCAGGTTGGAATCTCTACTTATATAGCATGCATGAAAAGAAATTCACTCAAAAGTTGATTGCTGGAAATTTATCATGGGGGAAAATGGACAACATTTGATAGCTTAAATGTTGCAACAAATCTGAAAGAGAACCAATAAAATTGTGAA…		CPFCLFGLTLCLNRDSSMAATTSATAAAATTTTICYLSNPSLSSNPKPTQKILQKLSFLS QKLTLTCQAKRNHSSISSSKNPLSEFFSSNQDYPDEVSADFDDDDDKPREECGVVGIYGD PEASRLCYLALHALQHRGQEGAGIVAVNNNVLQSVTGVGLVSEVFSESKLRQLPGDIAIG HVRYSTAGSSMLKNVQPFVAGYRFGSVGVAHNGNLVNYKALRDMLEDDGSIFNTSSDTEV VLHLIAISKVRPFFLRIVEACEKLEGAYSMVFATEDKLVAVRDPFGFRPLVMGKRSNGAV VFASETCALDLIEATYEREVYPGEVLVVDKEGVQSLCLMPHREPKQCIFEHIYFSLPNSV VFGRSVYESRHVYGVILATEAPVECDVVIAVPD…	21.512	20.55	21.945	7.562	7.811	9.887
U33043	/	/	TCACAAAGCCATGGCTGCAATGTTTAGTTTATGCAGGGGAAGCTAGCCTATGCAATATATATTGACATGAAAAGCCCAACAAGTCCTAAGAAATCATCATTGTCTAAACAAAACTCGACGGCGACGGCCGGCCGGCCTCCTCAGGCTGTGAAATTTGCGCAGCGGACTTCAAGCGGACGTGCGGTGAGCCTATCCAGGGACGACGACGAAGACGACGCAGACATGTCTGGTGAATATTCGGGTCAGAATGACTACATCAATTACACGGTTATGATGCCGCCCACCCCTGATAACCAGCCGTCGTCGGGGGCGGGGCAGAACTCAGACGCCAAGCCGACGCGGTTCGGGCCGGAATCAGGGAGGGCGGGGCAGGACGGCGGCGGCGATAGTAGCGGAGGG…		MQGKLAYAIYIDMKSPTSPKKSSLSKQNSTATAGRPPQAVKFAQRTSSGRAVSLSRDDDE DDADMSGEYSGQNDYINYTVMMPPTPDNQPSSGAGQNSDAKPTRFGPESGRAGQDGGGDS SGGKMERRMSVMKTNKSMLLRSQTGDFDHNRWLFETKGKYGIGNAFWTPSEEDPDVSMSD FMDKPWKPLTRKVHISPGILSPYRLLIVIRLVVLAFFLSWRIRNPNPDAMWLWGISVVCE VWFAFSWVLDILPKLNPINRATDLAALREKFESPSPSNPTGRSDLPGVDVFVSTADAEKE PPLVTANTMLSIMGAEYPVEKLFVYISDDGGAILTFEAMAEAVRFAEVWVPFCRKHKIEP PNPDSYFQLKTDPTKNKKRPDFVKDRRWIKREY…	7.515	6.352	7.01	0	0.048	0
U33083	/	/	TCTCTCTCTCTCTCTCTCTCTCTCTCTCTCTCTCTCTCTCTCTCTCTCTCTCTCTAAGGCTATAAGGGTATAAGCATATATAGAGGTGAAAGGGGTTTGTATTGAGTATTGAGAAGCAGTTGGAGGGCAGGCAAAGGAGATGGCAGGAAATGAGTGGATAAATGGGTACTTGGAAGCAATTTTGGATGTGGGAAGTAGCACAAGAAAAATATATGATGACAAGTTGAAGCTCTCCAAGTTTGAAGACACAAAAGCTAAGGAAGCCAAGTTGTTTAGTCCCACTAAGTACTTTGTTGAAGAAGTCATTAATAGCTTTGATGAATCTGACCTCCATAGAACTTGGGTTAAGGTGATAGCGACAAGGAACACTCGTGATCGAAGTAACAGACTCGAAAATAT…		MARALGEEVNGGKPTWPYVIHGHYADAGEVAAHLSGALNVPMVLTGHSLGRNKFEQLLKQ GRLSKEDINTTYKIMRRIEGEELGLDAAEMVVTSTRQEIDEQWGLYDGFDIKLERKLRVR RQRGVSCLGRYMPRMVVIPPGMDFSYVNTQDSLEGDADLKSLIGSDTTQAKRHLPPIWSE IMRFFTNPHKPTILALSRPDPKKNVTTLLKAFGECQQLRELANLALILGNRDDLEEMPSS SSVVLTTVLKLIDKYDLYGQVAYPKHHKQSQVPDIYRLAAKTKGVFINPALVEPFGLTLI EAAAYGLPIVATKNGGPVDIVKALNNGLLIDPHDQKAIADALLKLVADKNMWTECRKNGL KNIHRFSWTEHCRNYLSHVEHCRNRRHPTTRLE…	10.688	8.968	8.508	3.019	3.327	1.628
U33181	/	/	GTAGAATTATATATATGAGAAGATAATAATGATATACTGAAATTTTTATATAACAAAGCTCCATGAGTCCAGAAGATTACAATGGTACTTGGTACATATATATAGTATCAACAACCCCGCGACCATCACAGTAGGTTGCGACCGGACTTCATCTTCAAGCAAAAAAGAAGAAACCAGCGAGAAAATCAACAAAACATTTACTTCTATATGGATCTAGATTTAGTTCTGAAGATTTTGTCTTCTGCTCAACAGGCAGGGATCACGACTGACGAGTGACGAGTCTCTAAGCAGCGGATGGTGCGGTGATATACTGAACTGCACTGTCTGCACCGGCGTTAGAGATAGTGTCTATGAAGGGCTGCAAAGCCTCCGCAGCCGCAGCCACCGGCGCCGGCTTCT…		KIPHHNQSPTKAQASFSVLSSLFSLALYQAISLLSRLKMAPELVQTAVKPTGVVTKPATV NRRAYVTFLAGNGDYVKGVVGLAKGLRKVKSQYPLVVAVLPDVPEEHREILESQGCIVRE IEPVYPPENQTQFAMAYYVINYSKLRIWKFVEYSKMIYLDGDIQVYDNIDHLFDLPDGHF YAVMDCFCEKTWSHTPQYKIGYCQQCPDKVKWSAEMDQPPALYFNAGMIIFEPSLSTYER LLKTVKITPPTPFAEQDLLNMYFRDIYKPIPLVYNLVLAMLWSHPENVELEKVKVVHYCA AGSKPWRYTGIEENMQREDIKMLIQKWWDIYNDESLDYKKPAPVAAAAEALQPFIDTISN AGADSAVQYITAPSAA*	2.442	1.73	1.154	18.199	70.341	61.568
U34258	/	/	ATCTCCAACTTCAAGAATCCGCAAAACAATTAACATGGAAAAACCACCACATGTTCTGGTGATACCTCTTCAAGCACAAGGTCATCTAATGCCTGTCATGAAGTTTTCAAATTGGTTAGCCAAACATGACATCCAAGTCACAGTTGTTAATTCAGACTCTACTCATAACCAGATAGTGAATGCACTGGCCAGGGAGGATGACATTGCCAATTCCATTCGTCTTGTTTCGTGTCCCAATGTTTATAACCCTGAAGAAGTGAAGAAGCTTATTCAAAACATTAATGTATCAGAGGATGATAAGATCACTTGTGTTATATTTGATGCCTTTTTGGCATGGAACATGGGAGTTGCAGCAGAGATGGGTATCAGAACAGCCATCATCGGTTGCGTTTCAGCCAC…		SPTSRIRKTINMEKPPHVLVIPLQAQGHLMPVMKFSNWLAKHDIQVTVVNSDSTHNQIVN ALAREDDIANSIRLVSCPNVYNPEEVKKLIQNINVSEDDKITCVIFDAFLAWNMGVAAEM GIRTAIIGCVSATHLFSIFHLPKFIEDGVIAHDGTPKQEMIQISPTIPSLKIGWVNRETG EIDKLGFEYSLKISKSLMLADWIFCNSSCDIEAAAFNMNPKILPIGPLLETNQWGNVVGN LFSEDLSCLKWLDEQTTQSVVYVAFGSSATFDQIQFQEFAMGLELSDKPFLWVIHPDIAT KLDYAYLKGFQDRMATRGLVISWAPQQKVLEHPSVACFITHCGWNSTIEALSNGVPLLCW PYDFDQFYNKKYICNILKVGLGFDQNDDDDDDE…	2.463	4.242	3.027	0.669	0.559	1.967
U34417	/	/	CGGAAGTATTGGTTCCCCTCCTCTCCAAATTTCCAGTACTCTGGCTCATGGTACTTGACATCCTTTCGCGCTAGAACAGGTCCAGATTTCATACACCCGATGTAAATTCGGGGCTTTGAACGGTGATGAGCAAGAGTAGCAGCCAGCACACCAAGATTAACATGGACGTCATCATCCACCTTGACATAGAACTCAGCATCCCATTTTGCAACAGCAGTGGAAAAGAAAATTTTTGTTTTTGCAGATAATTCATGATATCCTTCAATGTGCTCCAGCCGCAAGAAATCCTTATGCTGAGCATCTTCTGAATCAATAGCTTTATCTAAAATGCTGTTGGAAGTTGCACTATGGCCGATCATGAATCTGACGATAATCCCCTTCTCACGCTCCAACTGAAGA…		AIFTSPLRSLLQTHVKMMKPRPTNIVSVKWIPFLCFFCFALGILFTNRTLTPPEYDGQLM PQHRGGHQFQMVSDDSDTTKFSQNKEVMNEVLKTHGAIQSLDKAIAVLQMELAASRSSQQ ATGMESLVANPTTLTPTKPKVFMVIGINTAFSSRKRRDSVRETWMPQGEKLLQLEREKGI IVRFMIGHSATSNSILDKAIDSEDAQHKDFLRLEHIEGYHELSAKTKIFFSTAVAKWDAE FYVKVDDDVHVNLGVLAATLAHHRSKPRIYIGCMKSGPVLARKDVKYHEPEYWKFGEEGN QYF	19.467	23.598	17.754	3.233	2.652	5.273
U34536	/	/	GCCACTGCATTAAAAAATGAACTATTCAAATTAAAAAATACAATATGAAGTTGAGAAACTTCAATTACTTCTGGAACTTTCTATAACAAACAGGCAGCAAGCATCAAGGGAACTGGAACTTCATGTAATCTTGAGTTCCAGATGGAGGGTTTATGTAGACCCAGAGCAAAGATATGATTATAGAGAGCAGTCCTGACCACACGAAGACTATTGTTGGAACCTTCCCTCTCCTGCCCATCAACCCCTTAGCGAATGGGTAGAGATGGCACAATACCCAGAAGCTGAAGAACACCCCTCCCAGAAGCTTGCTCCATTGCGGAAATGGGCTGTACATGGTTCTCGCTACGCCCACTGCTATCGCAATAGAGTTCACCATCATGATCGTGATCGGAGGAACCA…		MVKTASSPSSSPVTITVSSGGKGGGSRSMGLTSPVPRASVANNPNSPLSGRGNSGGNRNS SGGRYVSMSKDDPTEAISSEFVSYTVHIPPTPDHQPMSASQTSLNEDAKSEPKPERSFIS GTIFTGGFNSVTRGHVIDCSMEKSQSMKSGSICRMKGCDEKAMQDQCECGFKICRDCYLD CVGSGGGRCPGCKEPYKDVSDGDNDDEVMSEADDQALPLPSMADFKFDKRLSLVKSFKAQ NHPPDFDHTRWLFETKGTYGYGNAVWPKDGYGVGSGTNGFEYPPDFGERNRRPLTRKMAV SAAILSPYRLLIVMRLVALGFFLTWRIRHPNREAMWLWGMSTTCELWFAFSWLLDQLPKL CPVNRTTDLSVLKERFESPTLRNPKGRSDLPGV…	2.369	2.481	2.444	3.056	3.915	13.832
U34684	/	/	GTTATTTTCTTATTGGACGCATAGCTTCCGACATAAAATTACAGTGCATTGTCTTGCTATACTATACACAGGAAAATGTCTAGCTGATATCCAAAGACCATAATTTAGCTTGAAAGATGCACAAAATCAATTACAGAATGCCAAAGGAAATTGGGTACGTGTTTACAAAAGATTGGGTACACATGCTCCCAATGCTCGTCTTGACTTGCTTTCTCATAGCTGATGCAGTAGTAAAACTGCCAAGCATGACGATGAAACTTGACATAACTTTGCACTGCACTTCTTTGGCTCGAATTGGAGCGCGGAATGTTGAAGCACAGAGACAGAATCTCTAGAGTCTTTACATGAGGAGTCGTGTGTATTGATTTCAGCTCTCGACAGGTTCCAGTTCATCCTCTA…		MVYTSGIRFPCVPSVYKSAQSGFNGDRRITSLSLFTKQNLSSLKIFVGKSSYDHDTSHLK VVASGKVLVPGSQNNGSSSLTDELETLETVSEDSEALDADSLPMEDDEKVEIEEQDHVSS SVASNDENAESEEPSLPLQGKVSTTKSEAKKEVEPWSVPPPGTGQRIYKIDPTLAGYRGH LDYRYKQYKRLREDIDKYEGGLEVFSRGYEKLGFIRSDTGTTYREWAPGAKSASLIGDFN NWNPNADIMTQNEFGVWEIFLPNNADGTPPIPHGSRVKIRMDTPSGIKDSIPAWIKFSVQ APGEIPYNGIYYDPPEEEKYVFQHPQPKRPKSLRIYEAHVGMSSTEPVINTYSNFRDEVL PRIKRLGYNAVQIMAIQEHSYYASFGYHVTNFF…	33.975	32.627	34.26	108.088	83.041	83.928
U35228	/	/	TTATTGCTCACGCGTTACCCACTCCTCCCATACCTCTCTGGCGCTCTCTCTTTCTCTCTACACTAAGCATTTGCTTCCTCTATATATACACATCTTTCTCATAATATTTTCAAACATCTTCTCTCAATCTCTCTCTTTATATCTTCATACAAGTTTCTATTTTTCTTTACAAACAAAATGGGGTTTTCTTCTGTGTTTGTATTGGTGATAAGTTGTGTGATGGTTGTAATTGGGTCGTCAAGTGCCAACTTCTATAATGATTTTGATGTAACATGGGGTGATCATAGAGCCAAGATTTTCAATGGAGGCCAGCTTCTTTCTCTTTCTCTTGACAAGGTTTCCGGCTCTGGGTTTCAATCCAAGAAAGAGTACTTGTTTGGGAGGATTGATATGCAGCTC…		MGFSSVFVLVISCVMVVIGSSSANFYNDFDVTWGDHRAKIFNGGQLLSLSLDKVSGSGFQ SKKEYLFGRIDMQLKLVAGNSAGTVTAYYLSSQGASHDEIDFEFLGNLSGDPYILHTNVF TQGKGNKEQQFYLWFDPTKNFHTYSIIWKPQHIIFLVDNTPIRVFKNAESMGVPFPKKQP MRIYSSLWNADDWATRGGLVKTDWTKSPFTAYYRNFNALPCTSCSSSVSDGVGAWQTNHD DELDATSRRRFRWVQKYFMIYNYCTDLKRFPQGIPSECRQRSRF*	12.024	8.762	10.546	89.74	539.794	492.105
U35245	/	/	ATTAAGTTGTCAATATATTGTCACACTGGAACACAGACAGACCCAGTGATTTGAGTGAGCCAGAGTGACCGAGTACAGTTAAAATGTTCTCTCCTCCTGACCTGTCTCCTCAGTACAACCAGTATTACTCTCCTTCAATGGCGAAACGCAAGTCCTCTTCATGGCTCACTGATGGGTTTCTCTTCTTCGGCGGAGCATTTTTCGCTCTTCTTCTGGTATGGTCTTTTTCGTCACTGTTAAACTCGACTCCTCGTTTTGAGTCCACAGTCGTCGAGTCCAACTCAATGGGCGACGGCAAAAAATCCGTTTTTCCGGGTTGCGGTTCGGATGGTGTTAATCTGCGTTACGACCCGCCTGACGGGACGTTCTACGACGACCCAGAACTGAGTTACACAGTCG…		MFSPPDLSPQYNQYYSPSMAKRKSSSWLTDGFLFFGGAFFALLLVWSFSSLLNSTPRFES TVVESNSMGDGKKSVFPGCGSDGVNLRYDPPDGTFYDDPELSYTVDKKVEEWDRKRAEWL KHHPSFAAGARERVVLVTGSQPKPCKNPIGDHLLLRFFKNKVDYCRIHGYDIFYNNVLLH PKMTSYWAKIPVVKAAMLAHPEAEWIWWVDSDALFTDMEFKLPLERYKNHNVVVHGWPKL IYEKKSWTSLNAGVFLIRNCQWSMDFMDTWANMGPISPDYSKWGEIQRTTFKDKLFPESD DQSALVYLLYREREKYYDNIYLEGEFYFEGYWSEVLPTYDNITEKYLEIERGVRTLRRRH SEKVSEFYGAQREEYLKEAGNGRGSWRRPFITH…	15.323	14.136	17.795	29.393	62.896	22.75
U35514	/	/	GTTGACTAGAATATTCATATTATAATAATGGAGTTGTCGTCTGTGCTAGGTTTTCTTGGGTCGTTTTTATTTCTAGTTGGTGCTGGTGGGGTGCTTGGAGGAGGAAACAGCTTCGATCAAAACTATCAAGTTACATGGGGATACGACCATGTTCTGAATCAAGGAGGAGAAATTCAGCTCTCTATGGATAAATCTTCTGGAGCTGGGTTTGCCTCGAAGCAAAGTTTCGGTTCAGGATTCTTTAATATGAGTATTAAGTTACCCGACAGAAATTCTGCAGGAGTTGTTACTGCTTTTTATCTAACATCGCAAGGTGATAGGCATGATGAGCTTGACTTCGAATTCTTGGGCAACAGGGAAGGGAAGCCAATCACCTTACAGACAAACGTGTTTGCAAAT…		MELSSVLGFLGSFLFLVGAGGVLGGGNSFDQNYQVTWGYDHVLNQGGEIQLSMDKSSGAG FASKQSFGSGFFNMSIKLPDRNSAGVVTAFYLTSQGDRHDELDFEFLGNREGKPITLQTN VFANGVGNREQRLYLWFDPTADFHTYTVLWNQHQIVFYVDNIPIRVYKNLQNIGVDYPSQ AMEIEASLWDGDSWATDGGQTKTNWSYGPFKAHFQGFDINGCSNWSTQQCHSSQYWWNSQ KYWKLDSNQQSQYENVRRKYMNYDYCSDTPRYPTPPKECIYNA*	11.012	6.733	13.396	0	0	0
U3634	/	/	GAAAAATAAAAAAAACAAATCATGAGCAAAGCAATGGCATCATCAAGTAAATAATTTCATTCGTCAAATTACTGAAAGGTTAGGTCATACTTGAAGAACTGACCAGAATTGAATCCATGTGCTTTCATTTATATATACAAAGACTTGTGAATACATTAGTGTATGTATCAACAACTTCCCTCTAGGTTAAGTCATGCTTGAAGAACTGACCAGAATTGAATCCATGTGCTTTCATTTATATATACAAAGACTTGTGAATACATTAGTGTATGTATCAACAACTTCCCTCTATAAACGCTAAAATCCAAGAGTCTTCCATTATAAACAATCCAGAAAAAAACTTTGTACGTATACCCATATGAGGTTGAATGTTTCCATATCTGTTTTCCTCAAAAAGTG…		MASDSESEGTSSYRISMPSTHSYQASADLPCIPENKHLKILLDTSIPDSFKEQYVAGSLF TGGHNFKTCAFLKEKVIDCEMGHDRISGPEGSLCWVPGCDAKVMSDEQGKESVPCQCDFK ICRDCFRDAMVSGDRICPGCKEPYEVHDEAVVAQDDVQEDHVVGNPKLERMLSLIDSTEP KLMKNQTFDLNLFKTKGNYGYGNATWTKNDSDDQVVGDFELLKSIQSRPITRKLNISATI LSSYRLLVFVRTCFLALFLAWRIINPNEDAIWLWGMSVICEIWFTFSWLLDQLPKLFPIT RSANLDALKEKFETPNPSNPKGQSDLPGIDVFVTTADTEKEPALITSNTILSILAADYPV EKLSCYVSDDGGSLLIFEAVAEAANFANLWVPF…	2.943	2.8	2.288	0.065	0.039	0.23
U3642	/	/	GACACTGAATTTATTTATAAATATAATACTGCAAATCTGCATCTCTCCTTTATTGGTTTCCTTCCCCAGCAGGAAAAATACATACATACATAAATATATATATATATATATAAATAAAATCATAAAAAAAAAAAAAAAGTTATGTAAAATTATTTGCATTCTGGAGGTAGCACTTTAAACCTGGATGCGTCCTTGCAATAAGAGTAAAACATGAGCTTGCTTCTCGCCCAGTCCAACGCCGTGCTTTGCTGTTTCGACAATGTGATAAAATCCGGGCCGTCCACCGGATCCGAGCTTGAAGAAGAAGCACTGCTCTTCGAACACGAAGACGCTGGTTGTTCTGGGTGTGTAGGATTCGAAGTCGAAGGCAAAACACAACCAGCCATCTCAGTTTCAGCC…		SSCYQLSTKISALTFQDLQTFIYVYIKSSWPSFMIRDSGENPVKKMALFQGNLLLFVIFL LFSCMAVLPEPVSSHDRHYSPPSVSRLTDLFPHVSIGQGFSTFFGGSNVKLLSNGSMATL SLDKSSGSGLVSKNKYYYGFFSAAIKLPAGLSSGVVLAFYLSNADSYPHNHDEIDIELLG HDKRNDWVLQTNIYANGSVRTGREEKFYFWFDPTAQHHYYTIIWNRHHIVFLVDNIPVRE FPNRGAFSAAYPSKPMSVYMTIWDGSEWATHGGKYPVNYKYAPFTVSLAETEMAGCVLPS TSNPTHPEQPASSCSKSSASSSSSDPVDGPDFITLSKQQSTALDWARSKLMFYSYCKDAS RFKVLPPECK*	15.824	12.684	18.638	0.242	1.013	0.889
U36737	/	/	AAGCACTTATTTTTAACTGACTTCCTAGTTTTTACTTATATATACATACATTGTCTGATGATCATCACTTATCTCTAATTATAATGAGTCTCATGATGATCATTAATCAATTCATCACCTTGATCAACTTCTTCTGCTTTACCATTTTAAGGACGGCCCACTGATCCTCTTATTTATTGCAATTGTACTGCCATACATACTCCTCTTTCCTCCATACACAGACCTTGTCCTCTGCTTCCTCAGTCTCTCTCACCCTGCATTTATACTCGCACAATCGTTTACAGTTTCTGCTCATTCTTCTTCTTCTTCATGGCTCTCTTTCACTTATTTCTTCTCTTCGGCCTCATGGTTCCTTCCAGCAATGCTTATTGGCCACCTTCACCAGGGTACTGGCCAAGC…		MALFHLFLLFGLMVPSSNAYWPPSPGYWPSSKFSSMSFYKGYRNLWGPHHQSVDQNALTI WLDRTSGSGFKSVKPFRSGYFGASIKLQPGYTAGVITAFYLSNDEAHPGHHDEVDIEFLG TTYGKPYTLQTNVYIRGSGDGKIIGREMKFHLWFDPTRNFHHYAILWTPKELIFLVDDVP IRRYLRKSAATFPLRPMWVYGSIWDASSWATEDGKYKVDYRYQPFVARYTNFKAGGCSAY APAWCRPVSASPYPSGGLTRQQHSAMRWVQTHHLVYDYCRDPKRDHSLTPECWG*	1.576	0.947	1.238	6.521	13.694	4.564
U36741	/	/	GCAATTTCCAGGAAAATGGGTTCGACCGAAGCAAGAAAGTTGCATGCAGTGTGCATTCCATACCCAGCACAAGGCCACGTCACGCCCATGATGCAATTATCCAAGCTTCTGCACTCCAGAGGCTTCCACATAACCTTTGTCAACACCGAGTTCAACCACAGACGCTTGATCCGCTCCCTAGGACCGGAAGCTTTGAAGGGCCTGCCGCCCGATTTCAAATTCGAAACCATACCGGATGGATTGCCACCGTCCGATCACGACGCGACTCAGGATATACCGGCGCTATGCGATTCAATAAGGAAAAATTGTTTCGCTCCGTTCCTGGAGTTGCTAAAGAGGCTGAATAATTCGCCAGGGGAAGAAGTGCCCCAAGTGACATGCGTGGTTTCTGATGCGGGG…		AISRKMGSTEARKLHAVCIPYPAQGHVTPMMQLSKLLHSRGFHITFVNTEFNHRRLIRSL GPEALKGLPPDFKFETIPDGLPPSDHDATQDIPALCDSIRKNCFAPFLELLKRLNNSPGE EVPQVTCVVSDAGMSIAAKAAKVLGILDVSLWTASACGLVGYWQFAQLVERGIVPFKDES FLTDGTLDTPLDWIHGMSSGMRLKDLPSFMRVTDLNDIMFNYLKSETENCLESSAIIFNT FDEFEQQALEVISSKCPNVYTIGPLSLLCRHMPENNYFKSFRSSLWKEDSECLQWLDRRE PNSVVYANYGSITVMTAQHLKEFAWGLANSKHPFLWIVRPDVVMGGSASLPEEYFEEIKD RGKIVSWCSQDQVLSHPSVGVFLTHCGWNSTIE…	15.438	14.826	14.738	31.298	98.471	142.48
U37302	/	/	CAGGCATCTCCCTTTCCCTACCCAAAAAATCAAGCAAAACCGCCAAATTTAATCCAAAACCCTAAAAAAATTTCCTTTTTTTGTCAGCAAATTTAAATATTTATTTTTTGGTACCAAATTGCAAGCCTTAATTTACCCGAAACAGCAATGAAACGAACTCACATTTCGAGTTCACTAGATCGGACATGGCTTTTTCCACTAATTTCAATTTCCGTACTCTCGCTAGTAGTCATTCTAGCAGTAAGTCAGAGTGATTCATCCTCTTCGACGGCTGATTTCGCGGTTTCCGACCAGGTTCCGGGCAACCGGTTGGGGCAAACGAAGCTGCCGGGATTCGCGTACCTGATATCGGGGACGAAAGGCGACGTCCCGCGCGTGATGCGAGTGCTTCAAGCGGTG…		MKRTHISSSLDRTWLFPLISISVLSLVVILAVSQSDSSSSTADFAVSDQVPGNRLGQTKL PGFAYLISGTKGDVPRVMRVLQAVYHPRNYYVLHLDLEASDPERLELAKYVKSENVMRDF KNVMVVGKANLVTYKGPTMIASTLHAIAILLKQAKDWDWFINLSASDYPLVPQEDLLHIF SYLPRDLNFLEHTSGIGWKEYQRARPIIIDPGLYHPKKSSVFWAKEKRSLPASFKLFTGV SFLHLLLFSVLLNIDYLLLYV*	4.269	2.625	3.162	9.123	9.972	7.091
U37453	/	/	GAGAGAGATGGCATGGGAATCGGGATTGGTTGGAGGAGAAAAAAAGTGCGGTTGTAATGGCGATGCTAGGTCATGTGAGCAACCTATTTACGGAAAAAATGGTGCTGTGCTGCTTTGACTCAGAGTTGAAATTTTTTAGGAGATTTTATTGGCATGTGAAATGTGATTGTTGGATAATTAGGTCTAGGAAAAGCAGAAAAGATGCAACAATGGAGGAACAGAGAGGTAAATCTACTGAAACAAAGATAAATACAACATATCTCAATGAGAATTCAGCTTCAATTCTTCTAGCAAAGCATTGAGATCAGAGTATGAAGATCCTCCTTCTTCATTAGCTCTCTTCGCCATCTCTCTCAGCGCCATAGCTCGATTTCTCATTTCTTCAGCATCTTCACCCGC…		YFIHRFLLLLSSKMDSGSSQVHMLFFPYMAQGHMIPTVDMARLFARHGAKATVVVTPRNA PLFSSTIRRERELGFDISLRTVEFPCAEAGLPEACENVNSITSPVMEMNFYKAIGLLRQP FEQILEELRPNCLVADVMIAWATEAAAKFEIPRLCFHGTGFFALCVYHSLKEHQPHKAVA SDSEPFVVPGLPDQVKLTRQQLATSMKAEPDKELVKLVAQGIQAERTSYGVLVNSFYDLE PGYVEHYRKVLGRKAWHIGPVSLCRDRSSIDEHECLRWLESKQPSSVIYVCFGSMVHFSA ADQLVEIAMGLEASGQNFIWVIKKEDEEWLPEGFEKRVEGRGLIIRGWAPQVVILEQEAI GGFLTHCGWNSVLESVSAGVPMATWPLSAEQFY…	108.105	110.051	113.585	0	0	0
U37810	/	/	GTTAGGATGAGTTCGTCATAATATTTTAACGTTAGAACGAACTAATACGAAAAATACAATATATATAATCTTGTTGTGTGGCTCGAAAGAATTGCAACCTCAGATTTTGCATTAAGGACAAAGCTAATAGCCCTTCCCTATCGAAATATGGATGAGCTTCAGCTGCTTTTGCACTGACTCTTTGTGGTGCTATAAATAGCACCATTGATGTCAAAAGCTCACTTCTAAATCCAACAATTCAAATCCCCTGCGAAGTTCAAGGCCAGCACTGAGGCTCTACATTTCTCCTCCATGCATTCAAGTCATAATCACACCTCTTAAGTTGACAGTTGAAATGTATGAGTCCACTGTCATTGCGGAATCCAGGGAACGCCTATAACAATAGAACAGCTACATATG…		MTLKLKPHSLLLLLAFVLIVVTTAASSTELPFFREAPAFRNGRECPKTAWSSLHKRAHNP SIIHIAMTLDCTYLRGSVAGVFSVLHHATCPENIVFHFIGTQRQRADLRRTITATFPYLN FEIYHFDTNLVKGKISYSIRQALDQPLNYARIYLADLLPPGVRRVIYLDSDLIVVDDVSK LWSINLRGHVVGAPEYCHANFTNYFTSKFWSNPVLAAAVRGRKPCYFNTGVMVIDLWKWR GGKYTEKLEYWMRIQKKYRIYELGSLPPFLIVFAGDVEGVEHRWNQHGLGGDNLEGLCRD LHPGPVSLLHWSGKGKPWLRIDNKKPCPLDSLWAPYDLFRHKSLFFDS*	9.478	11.469	10.172	22.082	24.63	23.589
U38108	/	/	GATTTATTGAGTTGGAAGGTTGGAGGATGGAGGCAGGCAAATCAGATCAGAATTCAGATCTATATATAATATAAGGTTTTGAGTTGAATACGAGTGAAATTGAAAATGAAAATGGCGAACCATCGCGTACGCGGCAGCGGAGGAATTGGATTCAGCATGAGAGTGCTGAGCTCCGCCATTACAGTCGCAGTCTTCCTCTACTTCGCTTGCTCTTTTCTCTTCACTTCTCATTCTCACTCTTCTGATTTCAACGACTTGGTAACTTCACTCTCACTTTCTCTCTCTAGATTTTCCTGATTCGTATTAGATGTTGGATTTCTCTACTTCTTAGATAGATGGTGGTAAGATATTATGGTGTTTATGTTTTTGTATTGTTTGCAATTTAGGTTTCGAGTTCCG…		MIAAKSIPKSLHCLAMRLMEERIAHPDKYTDEGKPRPPEFEDPKLYHYAIFSDNVIAASV VVNSAVKNSNEPWKHVFHVVTDKMNLGAMQVMFKLKNYNGAHIEVKAVEDYKFLNSSYVP VLKQLESTNLQRFYFENKLENATKDTTNMKFRNPKYLSILNHLRFYLPEMYPKLHRILFL DDDIVVQRDLTGLWKIDMDGKVNGAVETCFGSFHRYAQYMNFSHPLIKEKFNPKACAWAY GMNFFDLDAWRREKCTEEYHYWQNLNENRTLWKLGTLPPGLITFYSTTKPLDKSWHVLGL GYNPSIGMEEIRDAAVVHFNGNMKPWLDIAMNQFKPLWTKYVDSELEFVQACNFGI*	129.659	130.55	135.468	48.967	65.152	68.499
U3837	/	/	GGAGGGCTGGTTTCACCCTTCTTGTGATGTTTGACAGACTTAACACGAAGAACACCACTTTCCCTCAAAACCCAGCGACTGATAGCAGTAGCTACTTGGAGATTTCCAGAGAGTGGGTGTTTCTTATTATCCAGAGCCTTCTGGACAGGTGATGCAAAAGCTTCATCAGAGAAAAAGTAGAGGGAGCCAGAGAACACGACACGGGCATTGTTGCGGGCTTGAAGGGCAGCAATAAGAGCAGTGTTCTTGCCAACAGCATGCGGATACTCATCAATTGGAATGTCTGGATTGTAGCTGTATGCTGAGCTGTCAGCAGACAACAAGGTCAGCACAAGAGGGTTCTCCCTATCTACAACCAAGCCTGTTCCTTGGTATAGAAGGGGCGAAGAGGTCTTAGGA…		STRNMTPSRKLVNVFVLSTLVTLFASVQAGGNTLVLLDNLAIKETHSVFFKSLQERGYVLTFKSADDASLSLTKYGEYLYEHLILFAPSVDEFGGSLSVDAITEFVDGGGNLLVAASPSTSDLIREIASECGFEVDDDGATVIDHLNYDTKDAGKHSLVVANPANLIDAPVIVGPKTSSPLLYQGTGLVVDRENPLVLTLLSADSSAYSYNPDIPIDEYPHAVGKNTALIAALQARNNARVVFSGSLYFFSDEAFASPVQKALDNKKHPLSGNLQVATAISRWVLRESGVLRVKSVKHHKKGETSP	2.599	0	1.539	0	0	0
U39076	/	/	CATCTTCATTCATCTTCCATCTTCAACTTATTAACAAACCAAAAATTCATCAACAAACCAAAAAATTCTTAAACCAACCAAAACTTTATCCACAAATACATCTTCACGAAACACCGACACAACATTCATCAATAAACCAAAATATTTTACAAATAAAAAACACACAATCGAGTTCTTCATTCTTGAAGAACCCAGATGGACTCTTGAGAGAGGAAGTAGAAGTGGCTGGTAGGGGAGGAAGAGAGAGGCGAGATGTGCTACCACCACATGCTTATTAAAAGAGCCCTTATTGGTACTTACATGAGCAAATTTACAACCGTGAATAAAATCCCATGATTATTAATCCTCCTCGTCATTCACATAGTTATACATATCAGCTGGATTTTCTTCGAGGGTGGA…		MMLMSSFSLNLSHGNSRHHPDGGSNFTAARTSWCTKQLPNKVTCGSQKLLMHLRHHVFSS RIPMYQRVEHNPPISAILTDDNSTMVSAEDDTENIGILSTDPGLEPFKDHFKYRVRKYVE QKSLLEKYEGSLEEFAKGYLKFGFTREEGGIVYREWAPAAQEAQLIGDFNGWDGTNHMME KNQFGVWSIKFPDSGGNPVIPHNSRVKFRFKHGNGVWIDRIPAWIKYATVDPTRFAAPYD GVYWDPPPSERYEFKYPRPPKPQALRIYEAHVGMSGTEPRVSSYREFADNVLPRIKANNY NTVQLMAVMEHSYYASFGYHVTNFFAVSSRSGTPEDLKYLIDKAHSLGLRVLMDVIHSHA SNNVTDGLNGFDVGQASEVSYFHTGDRGYHTLW…	32.535	30.465	29.943	353.322	241.303	288.006
U39759	/	/	GTTTTCTGACTCCACCGTTTGCTGTAGATAAATTCAGTCGTCTGGAGAGCCCTTCAACGAGCGTGAGAAGCGATGGCTTACCAAAAGACGAACTTGGTGGAATCCATAGCTGTTAGGGTTCCGCCTCCGAAACCGTCATCGTCTCTGTCGCCGTCCTCTTCGTCTTCTTCTCCGCCGACTGCCGCTGCAAACTGCCGAGTCCACATGCCGGATTTGTGTTCGGCGAACCAAAATGTAAATAACTTCAAGCGCAGCGGTTCGCCGGCTCGGCTCATGAGCTACCGAAACGGCACGTGGGTCGATTTCCGAACCGAAGTGGTCGGTGCTGTGAAATCGTGCTTCTTGGATCGCAAGCCAATGAAGGATGTCATAATTGAAGGTTCAAAGTTCGTGTTTGAC…		MAYQKTNLVESIAVRVPPPKPSSSLSPSSSSSSPPTAAANCRVHMPDLCSANQNVNNFKR SGSPARLMSYRNGTWVDFRTEVVGAVKSCFLDRKPMKDVIIEGSKFVFDFLRMLQIDFET GKLRSIAWIDENGNCFFPKIFLDDDNEDSPDNSESNTTKVEIEIEIEINANSGKRMREAV EKDDEVNSVDMPKRKRLIPNDGVVDSSRWMNSRLLREAEKAYSLIRHYFLSGIKKIDAGA TITAIHKCTYAGHLERARLEVFQKQIEITKAARGTSNVVYAWYGTSDRGVESILAHGFGV PSKISTHGVGIYLSPIGLPGLCAKLAEADQNGEKHIVLCRVILGNAEKVEAGSQQSYPSS MDFDTGSDDPKNPNWYIVWSSNMNRHILPECVV…	50.832	49.533	50.599	32.756	36.405	22.001
U3980	/	/	AATATATATATATATATATATATTTCCTTGATGAAAGCTTTTCAGAAGCAGATTATTTATGGGCAAGACCCCTCTCATTACTGCCTTGCCTTCATCCTCAACATTTCATTTTATTTTATTATATTTCTTTGGTAGAAGATTTTGGCCTTGTCAAAGCGGATAGATTTCTGATGCTGTCTTCTTCAAAGTTTTAGGAAGGACATTTATGCTCCAAACAACCTCTGCAATCGTGATTGTATGCGTTTGCTGCTGCTGCACACAAAAAACAAAATTTATGACAATCAAACGTTATTATGAGAAAAACCAAAATTAGTTGAGAGCTTAATGTCATGCCTTGTAGAGGGCTGTGGTTTGAGTGCCGGCTTTGACACTCTTGGTGCTTGATCTTCTTCATTTGGA…		SFPTSSKMASNNPVLKRTESIADAMPEALKKSRYHMKRCFAKYIEKGRRTMRLHQLMDET AETIDDDTERNQLLEGLLGYILCSTQEAVVIPPHVAFAVRPNPGSWEFVKVSSDDLTVDP ITATDFLKFKEMVYDQNWANDQNALEVDFGAYEFSSPHLTLSSSIGNGLNFVSKFLIAKL SGCRESAQPLVDYLLSLDLQGEKLMINENLNTAEKLQMALIIAEVYLSALPKDTPFQTFE LRFKEWGFEKGWGDTAERVKETIRSLSEVLQAPDPINLEKFITKIPKIFNVVIFSPHGYF GQADVLGLPDTGGQVVYILDQVKALEEEMLLRVKHQGLNVKPQIVVVTRLIPEARGTKCN QELEPINGTKYSNILRVPFRTEKGVVRRWISRF…	2.108	1.699	1.591	0.567	1.177	0.669
U40464	/	/	GTCTTTTTGCTCCAAAATTTCTCTCTTTCTCTGTTTGATTTGATTATATATCTCATAACAATTACAGATTTCCTTGTCTGCGTTTTGTTGTAATTTTCAGTCTCTTGTCAAAAGAGATAAGAATTTGTATTTAAACAATGGAGGAATGAGCCTTTTGTACTTCAAGAATCATCTTCATCATCATCTTCAAGTTTTTCTTGTATAGTTTGATTTATATTTACAGAAACACCATACCAAAAAAAATTAGTACTCTGTTTTATCTCCAGAAAAATGAAGAGCCAAAACCAGAACATATTGACTTCATTTTCAAAAATCTTCAAGCTCCATCTTCTCAATCTTCTCTTGCTTTTCATTATTTTCGCGAGTGGATTGACACTCGGGATCATTCTCAGTTTTTCG…		MKSQNQNILTSFSKIFKLHLLNLLLLFIIFASGLTLGIILSFSLKNFSFNLNITQFSVTS SSLQSKQTLHLTSSSSASLTSAAPNNNRVRVGIKEFLKPPNITHDMEDEELLWRASMVAK IKEYPFERTPKVAFLFLTRGAVLLAPFWEKFFRGHEGLYSIYVHSSPSFNESEAEPVDSV FYRRRIPSKEVKWGSANMVEAERRLLANALLDISNQRFVLLSESCIPLFNFSTTYSYLIN STHNFVEAYDLLGPVGRDRYSPKMAPTITIDQWRKGSQWFQMDRDLALEVVSDTTYFPLF QKYCHGNCYADEHYLPSFVYMKFGEKNANRTLTWVDWKYGGPHPTRIVRTGVTVEFLQKL RSGSKCEYNGNSTNVCFLFARKFLPNTLNRLLR…	4.123	3.47	4.025	0	0.096	0
U41524	/	/	GCCCAATGCATTTCCCACCGCTAGATATCCACCACGTGTACTTTCACAAAAATCATCGTCGTCGTCGTCATCGTAGTTACAAAGGTTTAAACGCAAATCCAGGAGTCAAATCGACCGACACGTAAAACCAGGCCAGTGGGGCACCACCATGACCATCCCACCGTCTACCGACAAGCCCAGACCTTTCTCTGTTATTATATAGTATACATGCTATTTGCTTAGCTGCCTCTCTCTCTCTCTCACACACACTCACACACAGTCGTCGGCTCAGATTTTGGAGTCCAAAACTTGTATCCAATCTTTACGTAAGTTTCTTCTTCTTTCTGTTTGTCGTTTTAATTTTGTTTAGCTCTACTGTTGAGTCGTTTTTGATTTGGCGTTCCGAAATCTCCGTTACGG…		MRRRWGVGGSSEQMDKGSGKNQQNRLCFLASLSVFFWIFLLYFHFVVLANSNVSESTQLQ SNPINPQVIPTLAKRQSLTEPLKKAPKSSTLNESTRLQSNPVHLDQVPVPLKKATESGSS QTENYRFIRALKTIENKTDPCGGRYIYVHDLPPRFNEDMLKECKSLSLWTNMCKFTSNAG LGPPLENVEGVFSNTGWYATNQFAVDVIFNNRMKQYECLTHDSSIAAAIFVPFYAGFDIA RYLWGHNTSRRDAASLDLVDWLTKRPEWDIMGGKDHFLVAGRITWDFRRLTDEESDWGNK LLFLPAAKNMSMLVVESSPWNANDFGIPYPTYFHPAKDADVFSWQERMRNLERKWLFSFA GAPRSGNPKSIRGQIIDQCRNSKVGKLLECDFG…	38.683	40.236	40.146	7.683	8.255	4.534
U41605	/	/	GAAGATTCAAACTTTTAAATCATTATAGAATTTTCTTTCACAAACTCTCTCGAGAAAATCCCGCCTATATTCTCGAGAAAACCCGTAATTATAATGAAATTAGATCCGAAGCTTTTCGGGTTGTTGGCAATCTTCTTGTTCTCATTTCCATTTCGAGCTGCGTTGGCGTCGTCGGAGCAGGCCTACGTAACGTTGTTATACGGAGATGAGTTTCTATTGGGTGTTAGGGTTTTGGGGAAATCAATACGGTTAACCGGATCTAATAAGGACATGGTCGTTTTGGTCTCTGATGGCGTCTCCGATTACGCCAAGAAGCTTCTACAGGCAGATGGGTGGAAAATTGAGGAGATAAGTTTGTTGGCGAATCCGAATCAAGTTCGTCCAACGAGATTTTGGGGT…		MERLSTIYNADVGLYMLANKWMVDESELRVIHYTLGPLKPWDWWTSWLLKPVDVWQDVRI GLENSLPGTGGGRNPNDEFLVKVLFLLPLCVLLFCYYRSFLQTRDYFGTFCRSSLCDQIR HLYFKIRVGGPLAYTGVPSSTTINSNQHFSNGALSKVPAHLGGISIFVCFMIAVVSLGFS FAIVPRQVMPWTGLILVYEWTFTLFFLLFRGFLHLTYQWGKTTAFQAGSFCSPTESLDDD DSGKGHQRQVSAYDFVIWYYGLGMAFLAVAAPSLPCLFGITALFLRLGLMVVGGIVLASF MTYAAEHLAIRSFLKGLEDRDTTQPKIPCFFC*	64.537	62.65	63.402	33.871	33.926	29.111
U41607	/	/	GGAATCCAGAACTTGAGATGTCTAGTTACTTTAGTAAGATAAGACTATAACATTATAAATTTTCCAAAATAAGAAGAACACGCGGTCTGGATTAAACAAAGCCTGGAAGAATCAACATAAAAATCAGTAATAGATTACAAGCATTTAAGAGTAATTTAAGCTTTCTTTTATGCTCAACAAATGTATCACCAGTTAACAGTCAGAAAACTCGAGATGTCGAAAGCTCAGCTCTTCTGGATCCAGCCATGTTCGTGGAGTGATGATACATCTGAGCAAATTGCAGGCACAACTGCCGATCTCTCTCATCCCCCCAGCCTCCCCAGCCCCTGAACCCAGCTTTATAACCTTGCTGATGCTCAACAATACGCACATTCCACTCTGATTTGATGTTGGTAACTT…		MGTYYKKPFVKVAAFRRVVSLVSVTLIGVLLLILVLRTSTVSTVVAPSLNEVYDYISPES FELPKQNEISIQLEEKNRLPPRNLDLYPNLAKDHIVIVLYVHNRPQYLQVVVKSLSQVVG INETLLIVSHDGYFEEMNKIVDGIKFCQVKQIFAPYSPHVFASGFPGVSPNDCKDKDNAT EKHCLGTPDQYGNHRSPKIVSLKHHWWWMMNTVWDGLEETRGHSGHILFIEEDHFIFPNA YRNLQVLTALKPLKCPNCYAANLAPCDVNSKGEGGNTLIAERMGNVGYSFNRTVWRKIHR KARGFCFFDDYNWDITMWATVYPSFGAPVYTLRGPRTSAVHFGKCGLHQGQGDKGACIDN GVFNIGLEDTDKVTNIKSEWNVRIVEHQQGYKA…	18.444	22.826	21.633	9.281	9.374	7.18
U42144	/	/	CTCAGATTTCCCCTTTAGATAAAGTTATATGAATGGATTGCAATGACGAAAATCTCCTTTAGATCAATTGAACGTAATTTGTTCTATTTTAATTGAGTTTTAACACCAATGCTCTTGGATAAATGAGTTTTAAATAAAGTTTTTTTTTTTTCAAATCGTCAAGTAGTTAGTTTTGAGCAGTCATGTAAATGAAAATATAAACTGGATTTTGAAGCTTTGATCTTGTCTCCTTGTTCAGTTCCCAGCCACAGAAACAACAATGAGGCAGAAACAGAGAGCTGTTAGCCAAGACCTTAACACATCAGCAACCACAACAGCAGACAAAATCAAATACCCACCAGAATCCGATTTGTTTTCCTCAGACAAGACCATCTTTGCGGCATGTTTAGCTTTCAGAGT…		MRQKQRAVSQDLNTSATTTADKIKYPPESDLFSSDKTIFAACLAFRVANALLVQTYFNPD EHWQALEVAHRIVFGYGHLTWEWKEGIRSYLHPMLFALLYKILAILHLDFPWFMVKAPRL LQAIFSAAGDLYLYKLSNALFNDRVAKWALFSQLANWFMFFCINRTFSNCLETVLTLVGL YYWPCMRVSSNKVSLGSRKWGLAAAALACAVRPTSAITWVYVGLLELFVTRDKLRFILLE AAPIGALVLGLACLLDRVMYGSWISVPLNFLKFNFLSSGGDYYGTHKWHWYFTQGFTVMV FTFLPFTIAGIIKSKCWKLSGLIAWVLGLYSVLGHKEFRFVLPVLPVALMFSGYSLAVME RADYLDSKKKGSSNIHVKWPTKTQLSILFLLAT…	4.071	2.08	1.695	4.45	6.23	3.435
U42692	/	/	TGTCGATTAAGCTGGTTTTCCAAATTGCTTGTAAGAGAAATTTTCATGGATAATAATCGTAGTCATCAGCTTCACATATCAATATTTCCATGGCTAGCCTTTGGTCATATGATTCCATACTTGGAGCTAGCCAAGCTCATAGCCCAAAGAGGTCACAAAGTAACATTCATATCCACTCCTAGAAACATCGATCGCCTTCCGAAACTTGCAGATCCAGACATGGCAACTTCCATCGATTTCGTGAAGCTCCCTTTGCTGCATGACGAGGAGAACCTTCCAGGAAATGCAGAAGCCACTAGCGATATTCCCTGCAACAAGGTTTCGTACCTCAAGAAGGCTTTCGATGCTCTCCAGCAACCTCTGTCTCACTTCTTACAACATTCTTCTCCTGACTGGATT…		CRLSWFSKLLVREIFMDNNRSHQLHISIFPWLAFGHMIPYLELAKLIAQRGHKVTFISTP RNIDRLPKLADPDMATSIDFVKLPLLHDEENLPGNAEATSDIPCNKVSYLKKAFDALQQP LSHFLQHSSPDWIIYDFAPHWLPSLAAKLRISRAFFCVFNSWTICFLGSSTSALINADDR RNKLEHFTVPPEWVPFPSNVAFRLHEVKKAMNNLETNVSGVSDACRFGLAMSGCDVFASR SCFELESDWLNLIGELHQKPVVPMGLLPPLPQVSQDNTDTVWQTINEWLGKQNPGSVVYV ALGTEVTPSQEDITELALGLELSGLPFFLVLRPKVNGSYELPDGFEERVKGSGIVWTSWA PQLRILAHDSVGGFLTHCGWNSIIEGLHSGRPL…	19.832	25.729	23.339	0	0	0
U43147	/	/	GTATGAATGACAAAGTAAACATTTCATATTAAGGACAGCTCATTACATAGGCTCCCATTAAAATGAAGTACAAGGAGGGTCAAATGTACATTTCATAGTATTAAAAAAAGCTCAAAATAATAGTAGGCAGTATTGAGACCATTTATGGATTCTATTTTTCCCCTTTGATCAGTTTCTAAGATCTACTCCAATCCTACACTTCCTTCCTTTTGAAAGTCCAAGCTTGTTTGCCACTCTTCCATCTCCCAACTTCATCTCCAATCATTGAAAAATGCTGCTCACAGAACAATCACCGTGAACACGCCAAATGGTTTCGCCCAACAAGTTTGCTACTGTAAGAACAGTCAACTGGGGGAAGTAGTTCTTCTCTGCTACCGGAAGCGTGTTTGTAGTTATCAC…		MASFTLPSPSQSSAFLSTSSASSSSCSSLGHRTLSFNGSRSRIHVANSVRCDLSEHLNFA NGKPNTIPILNERALPKFLDSARMEKTVSRSNARIILFSGTANPALSREIACYMGLELGK INIKRFADGEIYVQLQESVRGCDVYLVQPTCPPANENLMELLIMIDACRRASAKTITAVI PYFGYARADRKTQGRESIAAKLVANLITEAGANRVLACDLHSGQSMGYFDIPVDHAYCQV ISPFFLLLSLTDLFFNEWPKEDLFVTDNCTIVFPVHSSL*	38.756	44.334	46.064	7.878	3.935	10.336
U43298	/	/	TGAAAATATAACATGATTAAAAAGAAAGAGTATATAGATAGATAGATAGATAGATAGAGTTGGTTTGGTGTTTAGTTTAGGTATATTTATAATGAAGTTCAAATATGAAGCTTCCAAAGAGCAGCATCTCCTTCTCCACATGCACTGTGAACATCTTTCATTCTTTGCACTGATTTGCATATTCCACTGCATGACCAATCAAAAGATGCTGCACATACATTCCCTGCTCTTGCCTTCCACTCACAATCTGGAGGGGTTCCACAACACAAGGATCGATCGTCCACATGTTCAACTTCCAAGCCAATGAACCAGGCACCCAATGAGACATCCTCATTTGCATATCTATGCAATATGGGCATGTTGATGGAGATGTAGGCAGCAAGATCTTTGGAAATGGCA…		FNNHFFIHFHSVCPPTCSLKHFSKSTNNKLLLSSEKKLDFGLWPPMHITWPWKQKQQQLD NNEYRKMRPGKTLSGKAIFVLCIASFLSGSLFTSRTWTHHKDNHNIPISTNPNHFTNFAE ITSDRDHKRKLAEGESVDIMGEVTKTHQALQSLDKTISALEMELAVARTRKSSDGENTVE LRASNHSLQKAFVVIGINTAFSSKKRRDSLRQTWMPTGDKLKKLEKEKGIVIRFVIGHSA TPGGVLDKTIDAEEAEYQDFLRLNHVEGYHELSTKTRLYFSTAISIWDAQFFVKVDDDVH LNLGMLVNALARHRSKPRIYIGCMKSGPVLSQKGVKYHEPEYWKFGEEGNKYFRHATGQI YAISKDLAAYISINMPILHRYANEDVSLGAWFI…	7.265	9.132	9.548	0	0	0
U4404	/	/	GTGACAGGGAGATGGATCTGTTGCTAGTTCCTTATACGTCAGATCCTAGCCTTAAAATAATTCAGTGGCCACCCTTTTTGCTTGCAAGCAAGATTCCAATAGCATTGGATATGGCAGCTCAATTTCAAAAGAAGGACTCTGACCTTTGGAGACGTATATGTGCGGATGAATACATGAAATGTGCTGTGATTGAATGCTATGAGTCTTTTAAACTTGTACTGAATGCTTTGGTATCTGGAGAAAATGAGAAAAGGATAATCGGCATCATCATTAAAGAAATTGAGAGTAACATTAGTAAGAATACATTCCTTGCAAATTTCAGAATGGGTCCTTTACCAGCCCTTTGCATGAAAGTTGTGGAGCTTTTAGGGATCTTGAAAGATGCTGATCCATCCAAGA…		DREMDLLLVPYTSDPSLKIIQWPPFLLASKIPIALDMAAQFQKKDSDLWRRICADEYMKC AVIECYESFKLVLNALVSGENEKRIIGIIIKEIESNISKNTFLANFRMGPLPALCMKVVE LLGILKDADPSKKDNVVLLLLDMLEVVTRDMMVNEIRELVELGNSNKESGRQLFNGTDAK PAIVFPPVFTARWEEQIRRLHLLLTVKESAVDVPTNLEARRRIAFFSNSLFMDMPRAPRV RKMLSFSVLTPYYSEETVYSKADLEMDNEDGVSIIYYLQKIFPDEWNNFMERLNCKKENE VWENDENILQLRHWVSLRGQTLCRTVRGMMYYRRALKLQAFLDMANESEILEGYKAITIP SEEEKKSQRSLCAQIEAMADMKFTYVATCQNYG…	33.516	29.487	31.867	1.291	1.495	0.829
U44215	/	/	GGTACATCAAGTTTGTGAAAATATGAATCATTCTGAGTTCTCAGATCTTATTTCTTGGTCCTGACAGTGCATTCCACAGGGAGGCCTTGTGGGAAGCGCTTTGTGTCAGAGCAGTAATTGTAAACCATGTAGTTATTCTGCACCCATTTCAGCTTCTTTTGGCTTGTAGAATCCAGCTCTTCTGAGAACCATGCTTTGTTAGTATTATTACTGGAGCTGCTGCTGCAAGTAGATTCTCCATTAGACCAAGTACAAGCATCTGCTTTGAAATTCCTGAAGGAAGCAGAGAAGGGTGCTTGACTCCAGTCTGTTTTCACTAGCCCTCCTCTTGTGGCCCAGTCATCTGCATTCCAGAGACTAGAATACATTCTCATTGTTTGGTTCTTCGGATATGGAACA…		MAFYATSSSSYPFLIFSLAATTCFIAACGNFFKDVDVTWGDGRAKILNNGKLLTLSLDKT SGSGFQSKTEYLYGKFDMQLKLVPNNSAGTVTAYYLKSQGSSWDEIDFEFLGNLSGDPYI VHTNVYTQGKGDREQQFYLWFDPTADFHTYSILWNPSHIVFYVDGRPIREFRNFEPFGVP YPKNQTMRMYSSLWNADDWATRGGLVKTDWSQAPFSASFRNFKADACTWSNGESTCSSSS SNNTNKAWFSEELDSTSQKKLKWVQNNYMVYNYCSDTKRFPQGLPVECTVRTKK*	2.683	1.328	2.288	0	0.511	0.16
U44697	/	/	ACTGAAGAAGATGATTTTATGCATGAATGTATTATTCATTACAGCATTTTATTAGCAAGTTGCACAGGTTGCTTAAAACTTATTGTGATAATGCTAATCATATAAAAGACAGTACTATTATATCGTAAAAGGACCGATATCTTTCAAATACTTGCTACTTGTTCTGAAATAACCTTGTTTCGATCTCCATTTAGCGGTATAGATGCAGGGTTCTTTTCCCAGCCATTGGCAGCCTGCTTCTTCTCCAGAGTGATGGCTGCTGTTTCTTGATCGGCCTGAGGATACGATCTTCCACTCCCACGAACAAGATCTTTAATGGTTGATTTTAGTTCTTTATCCTTCAGTATAGACTCCAATGTCACATGTACACGGTATCTCCAGTAGTGTTTCGGATTTGTT…		MVNLGLLSGTKSVKSLNVTFRIPYYTQWGQSLLVCGSEPILGSWNVKKGLLLRPVHQGDQ LIWTGSIAVPSEFSCEYSYYVVDDKKNVLRWEMGKMRKLLLPEGIRDGEVAELHDLWQAG GDALPFRSAFKNVIFRQSWSLNIERPEGLIQNKLDQEDSILVHFKICCPNVDVDTSVYVI GSLPKLGQWKVQDGLRLSYAGESIWEADCVMKKTDFPIKYRYCKCGKTGNLSLEIGSNRE LSVDSSNTQLRYIFLSDGMLREMPWRGAGVAIPMFSVRSEADLGVGEFLDLKLLVDWAVE SGFHLVQLLPINDTSVHGMWWDSYPYSSLSVFALHPLYLRVQALSENMPDDIKKEIESAK IQLDGKDVDYEASLITKLSIAKQIFNQEKDLIL…	65.56	67.015	73.699	29.941	30.358	32.836
U4470	/	/	GAGCAATAGAAAATTCAAAATTTTACTTGGATTGGGTCCAAACTGCAAATATTCAAATTTGGCTAACAAGAAATCCCCGGAGTCTCAACCATTTGCTTACAACCTCAAGAAAAACACCATTGCTGTCATGATGGTCTATCAACATAAAGCTAGATCTCTCCATAAATAAAATCAACTACTACTGATACAATCAACAGTTAGGTGTTGTATTGTAGGGTGTTGTATTGTAGGATGACTAGATCACTTGTATAACTGCTTGAATCTTTTGCAGGCTTCTAGAATGTTCTGTCTGTGGCCGAAGGCGCTGACTCTGACAAAACCTTCCCCCGCTGGTCCAAAACCACTACCGGGTGTAGTAACAACATGGGTCTTCTCAAGAATCTCACTGAACACATCCCA…		MSEAAKPDPAAEQVANPGATLVKDETAKVTTDKAADKEEKPGVTSNDDKPVTEKATEAAT SAAAAVKDNVFSMFGGGPKKEKKEEADDANEPSGSSKAQAGGEEENPENQEPDVEFAPVV HLTEKVDTKTNEELEEQVFKMRAKLFKFDRESREWKERGTGDVRLLKHKENGKTRLVMRR DKTLKVCANHYVVPDMKLSPNVGSDRSWVWNAAADVSEGEPEAQTLAIRFGNSENANLFK EAFIKAQQENEALFNKSSE*	1.305	2.255	1.383	0	0	0
U44724	/	/	ATTTTGTAAAGGGAATGATTGGAGGAAGCCCTATTTGTGAGATAGATCCTGGGCCCTCCTCATTTGTTAATTGCCTTATATAAATATATATATATATATATACACGCGCGCACGCGCATGAAGCACCACCCTATACAAGTGTAAAAACATTGCCGGACACGAGCACACTAGGCGGCAGATGGGGCAGAGATTTATAGGACCACACCAGCCTCCTCCGAAAGAGCAACCCGGAAGGGCTGCAGGCTTACATCTTCTTCATCACCACCCTTAATTGCAGCAGCTGCTGGAGAGGAAGCGTAGTAGTTCTTGTAGTCAAGTGACTCATCGTTGTAAAAACATTGCCGGACACGAGCACACTAGGCGGCAGATGGGGCAGAGATTTATAGGACCACACCGGCC…		MAPHDITNTAIAKTTSLSKAPSLSRRAFVTFLAGNGDYVKGVVGLAKGLRKAKSKYPLVV AILPDVPEEHRRILREQGCVVREIEPVYPPENSTQFAMAYYVINYSKLRIWEFVEYSKMI YLDGDIQVFENIDHLFDMADGYFYAVMDCFCEKTWSHTPQYKIGYCQQCPDRVKWPAELG PKPALYFNAGMFVYEPCISTYHDLLNTLKITPLGPFGDQDFLNMFFRDIYRPIPPIYNLN PCMLWHHPENIELDKAKVVHYCAAGSKPWSFTGKEENMEREDIKLLVEKWWDIYNDESLD YKNYYASSPAAAAIKGGDEEDVSLQPFRVALSEEAGVVL*	17.859	18.769	16.007	2.555	0.473	0.809
U45906	/	/	GCCGATATGCATCATGTACTTTTACCCAAATATAGCTGGTTACAAACAAAATTAGTGAAACAGATTGCATTGTTTAGATATTACTAAATTATGCATGATAGTTAACAGAGATTATTACTGATAAAAGCAGGTGGGAATTTATACTGTGGCAGCCTTAGGGTGTGGCAACATTTTCCTTGGCAAGGGGAGCTATTTCCTCACCATCGATTCCTGGTTTGCTGTCTGCCACTCCTAAACTTAGCAGCACCTCCTCCCACTTCTTAGCAGGCCCTTTCCACGAAAGATCTTGTGCCATGCAGCTTTTTATCATCTCGGCCAAAGCTGGAGTACCGTGGGTTGTAAGGGCTCTTTTCACGGTTTTAGCCACTGCAGTCACGTCCACAGCATCGACAGCATCAC…		MDGNDKPVKGRKTNWMKAGILESDRVLTVSPYYAEELVSGVDKGVELDSFLRKTGITGIV NGMDVQEWNPLTDKHTSVKYDASTVADAKPLVKEALQAEVGLPVDRSIPVIGFIGRLEEQ KGSDILVAAIPQFIKENIQIIVLGTGKKPMEKQLEQLEILYPDKARGVAKFNVKLAHMII AGADFILVPSRFEPCGLIQLQAMRYGTVPIVASTGGLVNTVEEGFTGFQMGSFNVECDAV DAVDVTAVAKTVKRALTTHGTPALAEMIKSCMAQDLSWKGPAKKWEEVLLSLGVADSKPG IDGEEIAPLAKENVATP*	2.244	1.452	1.737	24.451	8.65	13.652
U46062	/	/	GGATGATTGATTCTCCACAGCTGCAAGTTTGCAACTAGTTGCTACTTCCAAGTTTCAACTCCCAAAGTTCCGACAGCTATTTCCAACGATTCCGTCTAGAGGAAAATCATGCCTGAAAATTGATTCGAGTCGTCAACGAGCCAACTTCACTCGATGAATCCACCATTAATTGACCTCATTGTCTCGATTACCACGTCAAGTGAGCTTCCAAGGGCCATAAATAGTAAGCTACATCTTGTAAAAGCTAGCTTTTAAAGTTCCTTTTTGAACTGATATATTGCATACTATTTTTATTTTTTAAAGTTTCAGATCTTTTTCTGATAAATTATTCTGTTCTTCGAAGATCTTAGTGGCAACTTTAAGCTTGATTGAGCTTCTTCGAAGAGTCAATTTTTTTTT…		MGALMKSCKIRMKNWSGGLLILALAIILVISYSFIGTTQQSRKQKQSAYSFWRNHPADDS VVEESDDASRSPPVEVKKPRKASEKPRLIHVEGLSDLFDAPKNMSKEESSPLLAWAHMRL LLSRSDALPGTAQGIKEAVIAWKNLLLMLDEDSKFNLSVKEVKNCPFSVSKLDKTLSSSG VILELPCGLVEDSSVTVVGIPDGRFRSFQIEFIGSQISGETKPPIVLHYNVSMPGDNMTE EPFITQNTWTNQLGWGKTERCPAHGSTSNLKVDGLVLCNEQVMRSTVEHQNVSLPSSDIL TNVSHGGSHADANFPFIEGNPFTATMWVGLDGFHMTVNGRHETSLAYREKLEPWSVTGVR VAGGVDLFSAFAKDLPVSEDLDLIVDVESLKAP…	57.147	53.064	50.318	12.625	11.273	11.615
U46226	/	/	GGTCAACTTTTGTTGGCACTTTAAGGCCAGGGACACCAGGACCTGGAGGCCACCCAACAATGCATTATTTTAATCCTTCTTTTATGACCTCATCGACTCCTCCTAGAAAATCACCTTTTCTTTTCTCAGATAGAGAAGGGTCTGGATATGGGGGCTCTAATGTTTCTGCTGCTGCTGCTGCTGCTGCTGGCGGCGGAGGCGGAGGCGGCGGCGGTGTTCATTCAAGCAATAGGGTTTCTCTTGAGATAGATTCAAATGGGTTTTCTTCAGTGACTTGCCATAAATGTGGAGAGCAATTCACCAAATGGGAAGCAGCTGAAGCACATCATCTCTCCAAGCATGCTGTTACTGAGCTTGTAGAAGGCGATTCGTCGAGGAAAATCGTGGAAATCATATGTC…		STFVGTLRPGTPGPGGHPTMHYFNPSFMTSSTPPRKSPFLFSDREGSGYGGSNVSAAAAA AAGGGGGGGGGVHSSNRVSLEIDSNGFSSVTCHKCGEQFTKWEAAEAHHLSKHAVTELVE GDSSRKIVEIICRTSWLKSENHCGRIERVLKVHNMQKTLARFEEYREMVKIKASKLPKKH PRCIADGNELLRFYGTTVACSLGLNGSSSLCVSDKCCVCRIIRNGFSAKKELKGGVGVFT TSTSGRAFESIEIVQDDPCIRKALMVCRVIAGRVHRPLENIQEMAGQTGFDSLAGKVGLY SNIEELYLLNARALLPCFVVICKP*	6.586	8.401	11.077	69.73	63.851	81.162
U4659	/	/	GCAAAAACGTGTAGATCTTATCATAGCTATAAAAAATGGAGCAAGATGTTCCTCCTTCTCCTCATGTTCTCATCTTCCCCATCCCAGCCCTAGGCCATGTAAACTCCATGCTCAAGCTAGCCGAGCTACTCAGCGTTGCCGGCATCAGAATCACCTTTCTCAACTCCGAATACAACCACGACCGCCTCACCCGTCACGCCGATGTCTGTTCCCGTTACACGCGCCACTTCCCTGGATTTCAGTTCAAGACGATCATCGATGGCCTTCCTATAGACCACCCACGAGTCGGAGATCGATTCCAGGAAATGTTGGACTCATTTAAATCGGTAACTCCGCCGCTGTTGAAGCAGATGTTGATTGATGATATCAAGCCGCCTGTTAACTGCATCATCTCCGACG…		MDRLIKSVPGMETFLRCRDLPSFRRAENPLDKNIQFLMSETRSSPRAQSLILNTYDDLEG PILSQIRTHCPNIYTIGPLQAHLKTRVPSGNTDSLQSTNSFWEVDRSCMAWLDKQPPKSV IYVSFGSITTMSRKEVMEFWYDLVDSNKRFLWVVRLDLVSGRDGESQVLEKLVEGTKERG YMVGWAPQEEVLGHRAVGGFLTHSGWNSTLESVVARQPMICWPYFADQQVNSRFVSQVWK LGLDIKDHACDRKAVEKMVNDLMVQRRDEFVKSTDSMSKLAWKSVSNGGSSYCNLDRLIK DIKLVSGRPHITNYSTCRLCSFSMQVTCHNNDLYKFGSSYIK	12.64	16.906	14.478	5.537	5.786	4.344
U46674	/	/	ATCTACGTCATCTCCTGCTGACTTTGATGTCAATGTGAATGATATCTCTATCCCTGCAATCACTTTTAGAAGACCTTGAACAACTGCAGCAAAGTGAGCACTGGTTCCAGATATCAGCCAGAACTGCTCATTTCTCCACCACTCTTCTAATGCTATACCTGACCACTTCACCTCCAGAATGGCCAGCCCTATTAGGCAAACCGTTATTATCAGCAGGTATATTAAGAATGCAATGTTGAGATTTTGCACGATGAAGTGTCCGGAGAGCAGTGAAAGGGCTGGGAGGAAGCAATAGACAATGAGGAAGAGAGAAGTGAAAGGATATATGCCCACGTTCAGATAACCAAAGCGCTGGAGTGTTTTCAGACGTAGAGAGGCAAGAAGGGCATTGTTTCTAGA…		MATLTSQPSKKVKNNSSGGSPGPGPVAGAGAGASKNSGASTVKFARRTSSGRYVSLSRDD LDMSAGGEASGDYMNYTVHIPPTPDNQPMDSSVAVKAEEQYVSSSLFTGGFNSVTRAHLM DKVIESEVSHPQMAGAKGSACKMPACDGKAMKDERGHDVIPCECRFKICRDCYMDAQKDG GLCPGCKEPYRVGEFEDDSPDYSSGGGALPLPAPNKEAQNMTMMKRNQNGDFDHNRWLFE TKGTYGYGNAFWPSDEYGDDDPDGIKGGMIDTSEKPWKPLSRKIPMSQAIISPYRLLILI RLVVLGFFLHWRVQHPNPEAVWLWLMSIVCEIWFAFSWILDQIPKLNPVNRSTDLEALKD KFETPSPSNPTGRSDLPGIDVFISTADPEKEPP…	8.131	6.795	6.604	0.093	0.096	0
U46685	/	/	TTTATTTTTAACAAAGTTTTATAAATAGATGAGCAAATCCCCCGTAGAGTACAAAAATAGTAAAAAAGAAATAAAGTAAAAAAGGATCTTATGGGACACAAGACACACCCAAGATATCCCAAGTAGCACTAAAAGAAACAAAGACAAAGTTATGCCAAAAGAAGCACTAGAAAAATCAAAATTCGAACACAAAAGAGAAACAAAAGAAACAGAAAGCAAAAACAAGATTTCTCATGCTGCATGATATTAACTTTAAGCATCTAAAATATTAGGCCTTGCTAGTTGATACAATATCTGCCAAGATTTTCAAATTCTCCATAGAGCTTCCTCCTGGTCCAATGGCCTTTCCAATGATTTGTTTGAGATTTCTGGCATTTTCTCTCATTTTCTTTCCTTTCT…		HHSTTIMSQPSTTISTATNGVSDPHVAVLAFPFGTHAAPLLSIVSRLAASAPNTIFSFFN TEESNSSLLSTHNHYFLPNLKAYNVSNGAPEGHVFSGKNPMENIELFMKAAPDNSRKAVA AAAAETGRKVSCLVNDSFLCFTEEMAAEMEVSWVPCWISGSCSLSAHVYTDLIRETLGVE GGENELLKFIPGMSKIRIRDLPEELFSQSQSQSLFSDALLQVGQKLQHADVVFINCFEEL NPTIASDLKSKFKQLLCVGPSSLISPPPKIPDTNGCLPWLDRQKPASVAYVGFGSVAMLS PDELVAMAEALEASKVPFIWSIKKSSQEALPNGFLERTKSDGVVVNWAPQLDVLAHNAVG VFVSHGGWCSVMESIGCGVPMICRPFFGDHGIN…	19.153	18.893	18.804	0.139	0	0
U47742	/	/	TGATGACCCGTCTTCCTTTTTCAAATCGTCCGTTTTAATAATCAAATTGCCGACTAATGTGGAAAAAACGATGCCGTTTCCATTCTGAATATTACCATTTATGGAGCTTATAACAAGGCAGGCAAACATCAAATCAAAGACCAAGACAAAGACACTGCCTTTCTTTCTATCTTTCTTTCGGTGTTTATGGTGATTGATGATGAGTGATGACTGTGTTTGAATGTGAATGCTTTAAAGCTTGATTTTTGTTTTTCATGAGGGGTTGGCTCTGTTTCAATTTTTTCTTAATAATGAAGAGAGGCAAGTTTGAGTATGTGTTGCCACTGAGTCGACTCAGAATGATCCAGTTCTTGATGGGTGTGTTCTTTTTCTACCTTCTCTTCATGAGCTTCGAAATCC…		MRGWLCFNFFLIMKRGKFEYVLPLSRLRMIQFLMGVFFFYLLFMSFEIPFVFRNGSGSDE DGSMGLFTDAVLPKHVLFEMEAEHLDAASRPSRGSSVTIHRRKNSRTPGRRMREFKRFSG LLFNESMFDDMDGPKDEFSVLHKSAKQAWVAGRKVWEELGSAETTAQQTNGKKSDNKSDS CPYSVSTSGSEFVKRSRVMVLPCGLTLGSHITVIGKPHWAHPENDPMIALLKEGEEPLMV SQFMMELQGLKTVDGEDPPRILHFNPRLKGDWSGKPVIEMNTCYRMQWGSALRCEGWNSR ADEETVDGMVKCEKWIRDDINHSEESMAAWWLNRLIGRTKKVTFDWPYPFAEAKLFVLTL QAGLEGYHINVNGRHVTSFPYRTGFALEDATGL…	1.91	2.45	2.413	15.588	12.633	15.669
U47764	/	/	AATTGATTTTACCAACTGTCCCAAGGCATGACAGAAACTAGATTTTCTTTCCTGAAATGAGAATTCATATGTGCAGTAAGTTAAATTAATTGATTTTACCAACTGTCCCAGAGGCACGACAGGAAAAATCGGGGCAGATTGAGGTGTTCATTCATAGAATATATTACATACAACCACTTGAGAGTTGAGGGGATCAAAGTTTCAGAAACTTGTATGCCAGATAGCTTCGTCGCCCTCTCCACATCGCTGGTGTACCTCATCCATTCTATCCACGGATTTGCAAATTCCACTGCAGCTCCAATCAAATGATGCAGCACATGGATTCCCTGCTTGAGCCTTCCACTCGCAATCGGGGGCAGTACCACAGCAGAGGCTTCGTTCATCAATGTGCTCAACATC…		MTLDKTISSLEMQLAAARAAKGDTEEGSPVVTKSGTEPLKVRQKVFFVMGIMTAFSSRKR RDSIRQTWMPKGEELKRLEKEKGIIMRFVIGHSATPGGVLDRAIDAEDEQHKDFVRLNHI EGYHELSSKTQIYFSTAVARWDADFYIKVDDDVHVNLGMVGSTLARHRSKPRIYIGCMKS GPVLAQKGVKYHEPEYWKFGEEGNKYFRHATGQIYAISKDLATYISVNRHILHRYANEDV SLGSWFIGLDVEHIDERSLCCGTAPDCEWKAQAGNPCAASFDWSCSGICKSVDRMDEVHQ RCGEGDEAIWHTSF*	11.242	8.854	8.185	19.825	16.597	18.505
U47955	/	/	GTTAAATCGATGTATCTTTAAATCTTAGGGGATGATTTTAATAATATCCCTACATGTTTAGAGGGTGTACAAATATGGAAAATCTTTTATATGGCCTTGTGCAGGAAAGGGTAAGCCAGCAAGGTCACTAATAGGTGACCAAGATTCGGTTCGAACCAGATGGTTTGAACCGAACCAGGTCACTATTTACCGATTCCAGAACCGACGATTCCATTCCAGTTCAGGAACCGGATCAAAACCGTTTCGAATCAAACTAAGTCACTGCTCACTGGTTCTGGAACCGACGATTTTGGTCCCAGTTCAAGAATCGGATCAGAACCGGGTGTCCCCCGGTTCTGATTCACCCGGTTCCGATCCGATTCCTGAAAATTTCAAATCAAACCTTACAATAGCTAAGGA…		MGICIIAEENLDKSITCIPGFENVLRRRDLPRICRDKNAADNPFFQFFVDQTCMMTRAYA VIVHTFNELEAPVISRLGSFFSNVYAIGPLDKLVSTRIKDSSSSPSDSFDGSLWKMDRSC LTWLNSQPSRSVIYVSFGSMVIVTQDQMLEFWHGLINSGKPFLWVIRPDSIVGESGIVRD QMELESGGIKGRFFIVSWAPQEEVLAHPALGGFLTHSGWNSTLESIAAGVPMICWPQIAE QHVNSRCVSEVWKIGFDMKDTCDRSTVEKLVRDMMDAKREEIMKSTDRIARLARDSVVEG GSSYINLEKLIHDIRSISP*	8.653	9.554	10.9	3.604	2.43	1.688
U4796	/	/	TCCTCCGACAAGAACATACAAGATTTCGTAGACGAGGTAAAAAGGAGAAGCGTGGAGGTCACTTGCTAGTCCGTAAGAATTATATTAATTAACAGATAATGCATTAATTATGTTTTATATATATATATTTTTATATATATATATATATATATATATATATATATATATATATATAAAAATATATATATATAAAACATAATTAATGCATTATCTGTTAATTAATATAATTCTTACGGACTAGCAAGTGACCTCCACGCTTCTCCTTTTTACCTCGTCTACGAAATCTTGTATGTTCTTGTCGGAGGAGCCACCTTCGGCTACTGCTTCCTCTGCCGCAGCCTTCCACTTCAACGCGTTCTGCTTCATATTCTCCGCCTTTGGCCCCGTCGTGGCCTCCAG…		MGSQSLVHVFLVSFPGQGHVNPLLRLGIRLASKGLLVTFSTPESIGKEMRKASNITDEPV PIGDGYIRFEFFEDGWDENEPRLLDLDQYLPQLELVGKEVIPRMIRKHAEEGRPVSCLIN NPFIPWVSDVAESLGLPSAMLWVQSCACFTAYYYYYHGMVPFPSEKDPEIDVQLPCMPLL KYDEVPSFLYPTTPYPCLRRAILGQYNKLDKPFCILVESFQELEHDIIEYMSKISPIKTV GPLFMNPKAANSAVRGDFMKADNCIEWLDSKPPSSVVYISFGSVVYLKQEQVDEIAYGLL NSGVSFLWVMKPLPKDAGLELVLPEGFLEKVGDNGKVVQWSPQEKVLAHPSVACFVTHCG WNSTMESLSSGIPVIAFPQWGDQVTDAVYLVDV…	124.68	125.258	119.68	277.628	364.028	575.074
U48419	/	/	GGGCCTATATGCCATGCCCTCCTTCCCAGAACATTCCTGTAATAATCAGCATACGCAGGCTCGAGCTCGTAAAAGCTGTTGACAACAACACCAAAGCTCTTCAACTCTGATTCTTTAAAATCTTTCAACATCTTGAAGATTTGATTATCATTTGATTTTATGAAATCTGGGAGTTGGTTCCTTGTCAGCTTGATATCACCAGGAAGGTCTGGCACCACAAACTGTTCAGAATCCGATGAAACTTTCTTGTGCGGCTCGTACATCGCCATAGATACAGATGCACACAGAGAAAAGAAGCAAGTGCCATGGAAAACCAGCCTAGGAATCCCAAACTTGGCTGCAGCATCGGTGGCCCAAGGGAAGAACAAGTCGGCCACCAAGCAATCTGGCTCACACTCT…		MGCEIRQLHVFFFPFMAPGHMIPTVDMAKLFASRGVKTSVITTPGNAPLLSKSIQRSMEE MMNIDLKVIEFSVDVGLPEGCENVDSITKGESDPAKSMEMTMNFLRATAMMQEPLEQLLR ECEPDCLVADLFFPWATDAAAKFGIPRLVFHGTCFFSLCASVSMAMYEPHKKVSSDSEQF VVPDLPGDIKLTRNQLPDFIKSNDNQIFKMLKDFKESELKSFGVVVNSFYELEPAYADYY RNVLGRRAWHIG	11.054	11.881	12.886	0.158	0.829	1.268
U48512	/	/	AATTAATTATCTTTTTATAAAACAAAAAAATAATAATAATTGAGTTTGAGTCCACAGGTTCCGAGTCAAGGAGTTGACTCAAGAACAAGGTCGACTCTATCGATGCACACGATGACACAAAAGCCACTGGGTTTTTTCCCAGCTCCTTCATTTTTACTATTTTTTTTACCCATAAAAACAACAAATTTTACAACAATGCCATATTTTTTTCTTTTGAAACCCCTAACAAATCCTAATCCTTTAAAATTACGTCGTTTGCGATGCTAAGCAACTGGTCAATCGAACCACGAGAAAATTTCCTCGCAAACAAAAACGGATGGTGACGACTTTCCCTCACAGACGAATCGGAGCCGTTGGTTATATCGGAGCCGTACCTGGGCTTGTCGTTCCTCAACTTCG…		MLSPSPLSLLCALLLCLPLAILFAITCPTATPTASAAAGATSRLNNHTPFSDLHKPKMIR HPPPPPPKQIPEDDESLLRAGARVNPRPISPRKLAFMFLTTTPLWLAPLWEVYFNGSNKD LYNIYVHADPSFEYEPPFAGVFSGRRIPSKPSLRFTPTLISAARRLLAHALLHDPGNYMF AIMSPSCVPIHSFDFTYKALIRSKKSFIEILQNEPGTYDRWAARGQDAMLPEVRLEDFRI GSQFWVLTRRHARLVVDDERIWDKFNQPCERQDTCYPEENYFPTLLHMRDPRGCVPITLT HVDWSVSTGGHPREYMPSEVGPDLISKLRNDKPRYGSDITNGSDSSVRESRHHPFLFARK FSRGSIDQLLSIANDVILKD*	0.48	0.494	0.562	3.818	7.098	2.716
U49310	/	/	TAAAGTGGAGAGAGGTTTGAGAAGAGAGAGTAATGGAAAGCAAGGAAGAAAAGGCTTTGAGTATTGTGATGCTCCCATACTTGGCCCATGGCCATGTATCTCCCTTCTATGAGCTCGCCAAGAAGCTCTCGACCAGAGGCTTCCACATCTATCTCTGCTCCACACCCATCTGCTTACAACCCATTAGAAATATCACCCATTTTGATGATGCTCACAACATACACCTTATTGATCTCCATCTTCCTTCTTCATTTCACCCAGAGCTCCCTCCTCACTATCACTCCACCAAAAACCTCCCTCCCCATCTCACCAACACTCTTTTAGCCGCCTTCGATGCCTCCAAACCGGCCTTTTCTGATCTGTTAAGGACTCTGAGGCCGGACCTGGTCATCTATGATC…		MESKEEKALSIVMLPYLAHGHVSPFYELAKKLSTRGFHIYLCSTPICLQPIRNITHFDDA HNIHLIDLHLPSSFHPELPPHYHSTKNLPPHLTNTLLAAFDASKPAFSDLLRTLRPDLVI YDLFKPWAPEAAGEQNIEAVLFLTSAAAQNMTFEIPALTENNGEIIEYLVNNIVSGMTYT QRFYRSVTISSKMILVKTLREIEEYRCCHDQRNPYNFVPVGPLVQKSSQDADN	9.676	11.284	9.704	1933.8	2717.02	3512.68
U49719	/	/	GTTCCTCCCTCCTCGTCTCTCTCTCTCTCTCCATCATTCTCGCTATCCCACCTTCACCATCGGTCCATGACAGCATAACTTTCTCACACTCTGCAACATAAATTTGATGATGTGTTTCTCCCTCCTCATTTCGCTCTCTCCACCATTTTCGCTACCGTAGGTCCACAACAGCATAACTCTCTCACACTCTCATTTTCTGCAACATTAAGAGTACCTTTTTTTTCTGGGGTGGTGGTGGTGTATGTCGTGTGATTTTTAGTGTTTTGTGATTTTCACGTTTGAAAGAGAATTGATGGCTGGGAACGAGTGGATAAATGGGTACTTGGAGGCGATACTGGACAGCGGGGCGGGGGCGATAGAGGATCTGAAGCCGACGCCGGTCACGGACAGGGGCCATTT…		MAGNEWINGYLEAILDSGAGAIEDLKPTPVTDRGHFNPTKYFVEEVVTGVDETDLHRTWI KVVATRNTRERSSRLENMCWRIWHLTRKKKQLEWEELQRLAHWRWEREEGRKDVTEDMSE DLSEGEKGDGLAEMVQCETPKKRFQRNSSNLEVWSDDKKEKKLYIVLISLHGLVRGENME LGRDSDTGGQVKYVVELSRALAMMPGVYRVDLFTRQITSPEVDWSYGEPTEMLAAGAEDA DGNEVGESSGAYIIRIPFGPRDKYLRKELLWPHIQEFVDGALAHILNMSKVLSEQIGGGQ PVWPYVIHSHYADAGDSAALLSGALNVPMVLTGHSLGRNKLEQLLKQGRQSKEDINSTYK IMRRIEAEELSLDAAELVITSTKQEIDEQWGLY…	2.484	1.966	2.288	31.651	33.242	25.776
U50179	/	/	TCCGATTCCAATTACCGACATTAGACATGCACAGCTGAAAACAACTCTTCTTCTTCTTCACTTGCAAAAATCCATGGCTGTCCTCAACTCTTGTACGCTCGCCCTCCTCCCCTCCTCCTTCTCCATCTCTCCCAAACCCTTTCCGGTTCTCTTCTCGTCCGCTCGCTTCAATTCCAGAACTACCGCTCCGGTTTACTGCTCGCTGACCCCCGTCGCCGTTTCCGTGGCCGGAGATGACTTGCCTGCCAACTACGGAGAGTGGTTCCCCAAACGTGATCCCAAAGACCGCAGGAGAGCCGGCGTTTTGCTCCACCCGACGTCGTTTCCTGGTCCGTATGGTATCGGAGATCTCGGCGACGAGGCGTTTCGATTCATCGACTGGCTTAGTGACTCCGGCTG…		PIPITDIRHAQLKTTLLLLHLQKSMAVLNSCTLALLPSSFSISPKPFPVLFSSARFNSRT TAPVYCSLTPVAVSVAGDDLPANYGEWFPKRDPKDRRRAGVLLHPTSFPGPYGIGDLGDE AFRFIDWLSDSGCSIWQVLPLVPPGRKANEEGSPYSGQDANCGNTLLISLEELVKDGLLA KDELPQPIDAERVNYSVVADLKDPLISKAAERLIQSDGELQSQFEDFRRDPNILCWLEDA AYFAAIDNTLNTFSWYFWPKPLKNRHLAALEDIYQCKRDFIDLFMAQQFLFQRQWQKVRS YAHLKGISIMGDMPIYVGYHSADVWANKKHFFLNRNSFPILVSGVPPDAFSETGQLWDRF GPIHIGSFKLCFIYYLFCFFSFLRSASFYLCIY…	13.319	13.91	13.698	34.781	43.069	33.376
U50721	/	/	TGATGGTCTATATATCGAAACCAATCAAGAGCAAGATTGTTCCACACAACTATAATCAATACGTCAATCAATTTCACTTATCTGACTACAAAGTAATATACAATATTCCTTAAATGTGTATTACGTGATACCTTCTTCGTCTATCTTCTATTATGTTTATCGACATCACTATCATACTTACTATGCTTAGTATGAGCAGAGGCTGAAGGCAAACCTTCTTCCTTCTTCCCTCTTCTCTCATACTCTATTTTTTGGTCTGAATATATCCAAAGTGAGAGAGAACTTTGTCCTCTTCACTTCACCCCATGATTTTACATTTCCTAATAAACTTGTTTGAGGAATTTACATGTCTATCCCATAAGATACGTACCTCTGGGATCCCTATCTCAAGCCATGGCT…		MKRIKIETSNTRRFKLSHLLLGIAALYLVFIAFKFPHFLEIAALLSGDDSYVGLNREMVG DNGDSDLSKPFFGSFYKDTFHHKLEHNENLEAPLMPRKEPLEKEKGGSRPIKPLQFRYGR ITGEIMRRRNRTNELSVLERMADEAWTLGLKAWEEVEKFDVKETVENNINEGLPESCPSW VSMRGEELASGDKVMFLPCGLAAGSSITVVGTPHYAHQEFLPQLMRRRNNDGIVMVSQFM VELQGLKSVDGEDPPKILHLNPRLKGDWSQQPVIEHNTCYRMQWGTAQRCVGLPSRTDDD VLVDGYVRCEKWMRNGVVDSKDSKTASWFKRFIGREQKPEVTWPYPFAEGRLFILTLRAG VDGFHINIGGRHVTSFPYRMGFTLEDATGLSVM…	17.014	15.897	18.222	34.308	31.081	44.631
U50787	/	/	CTGGGTAATCAACTGCCAACAAAGAAAGCACAGTGTTCACAGTGATGATCGGCGGCTCTAGCACAGGGTCTGCAGTTGTGACAAACATGTCCACCGATGGAAGATCCAGTTCCAGTACCCTAAAGTCATGTATGCTATGAATGAAACCTGAGAATTCTTATAGACATGTAGATGATCTTAAAAGAACAAAATATGCTCTGTTTGGATTCTTACAGTTTGTGAAGATTTTCTGGGTAAGTTTGATATTCCAAGGAGTTTTCTTGTCAAACAAGATCATTTTTTTTAATGCCACCAGAAGTCCTATTCTATTTCTCCACATATTTCTGCTTAAAAGCACTTTCAAGTTTCAATTTTTTATTCAGTATAAAGCAACAATGTAAAATTACAGAAATACTAGCC…		MNALTRVSGLMTNAPFMLNVDCDMFANNPQIVLQAMCLLLGSKERDCAFVQCPQLYHDSP TDSLLLLQEYVGKGIVGIQGPFYAGSGCFHRRKVIYGLWPDDTEDEIGKVEDDDDETLLK RFGNSKEFIKAAAHALKGKADIPVNPSNYLDAAHQVSGSAYEYGTSWGENVGLIYGSTSE DVLTGLMIHRKGWRSGYCCPDQPAFLGCAPSSSIAAMIQQRRWSTGFLEVLFSKNNPISA TLTAKLQFRQCVAYLWITSWGLRSIPELCYAALPAYCIIANSNFLPKFQEPGICIPVALF VILNLYTLFEYIQTGLSIRSWWINQSMARIITMTTFILGVLNVALKHLGLSDTVFEITQK LYHHSTSGDDKEENAGKFTFDESPFFVVGTTVL…	55.028	56.4	55.706	9.457	1.929	10.067
U5089	/	/	ACATACAGTACAATGGGTTTCTTAGAAAAATAGTGTTTTTTTTAAAATTATTATTATATTCCATTCTGCCAAGGGACTTTGATGAATCATCGCCACTTGCTCTGGGCGAGTGGGTCTTCTACATACAGTACAATGGGTTTCTTAGAAAAATAGTGTTTTTTTTAAAATTATTATTATATTCCATTCTGCCAAGGGACTTTGATGAATCATCGCCACTTGCTCTGGGCGAGTGGGTCTTCTACATACAGTACAATGGGTTTCTTCTCTGGCTGAACAAACTGGTCATCCACGGCTGCAATATCAATTCTGGTTTTCTTTCTTTTATTTTCCCAGATTTCTGCTCTGTTCTGTTCTACTACGCAAAATGAATGGCTTTTCAGGGAACCGTTTCGGATTTCG…		MLSVTSAFLYALLTSRVLLINQERDMAGLFCEPFPNTSWILPDDFPLKSRFRKFNFKQSY NRNYGNLLKRNGINYSTEVLPSFLHLYLSHNNDHHDRLFFCDQDQKLLAKVPWLITKSNM YFLPSMFLIPSFEQELDELFPDKETVFHHLGRYLFLPSDRVWRQITLYYDRYLAKAEQTI GIQIRIFGGKIARYKLVMDQILSCTQKEKLLPEVDSTGKTSMASSSSPWKNQTSKAVLIT SLFPGYFDKLKTMYGDGEAISVYQPSHETKQRFDSSSQNIQAWVEIYLLSLSDELVTSAW STFGYVAQGLRGMRPLILYKTDVEQSKADPPCGRGVSMEPCYHAPPIYDCKAKTAVDTAT LVPHVRHCEDIRWGIKLFNTT*	30.572	34.594	33.24	1.635	1.524	1.688
U51145	/	/	CACCATGAAAAACCTGCACTTTCTTCTACTAACTTGTGCTGCCCAAGGCCACATAAACCCCACCCTCCGACTAGCCAAACGCCTTCTAAGCTGCGGCGCTGCACATGTCACCTTCGCTACCACCGTCCACGGCCTCTCCAAGCTCAAAACCCTCCCTTCTCACGACGGCTTATCCTACGCTTCTTTCTCCGACGGCTTTGACAATGGAACCAACCCTATCGACGATCGCAGCGACATCATGTCTCAGTTCAAGCTCGTCGGCTCCCGAACCCTAGCCCATCTGATCCAAACCCTTTCGGAAGAGGGACGCCCGGTTGGTTTCTTGGTCTACGGCCTCCTCCTCCCTTGGGCGGCCGAGGTGGCGCGAGATATGTCCATACCCTCTGCTTTCCTTTGTAG…		TMKNLHFLLLTCAAQGHINPTLRLAKRLLSCGAAHVTFATTVHGLSKLKTLPSHDGLSYA SFSDGFDNGTNPIDDRSDIMSQFKLVGSRTLAHLIQTLSEEGRPVGFLVYGLLLPWAAEV ARDMSIPSAFLCSQSAAAFAIFHHFFNSHEGIYKIDYNTPPCFVNLPGLPSFSQEDLPSF LLPTNSHASLIPVLHEHIQNLENDPTPCVLLNSFDALEEEAIKNIDSSINLISIGPLIPS ENKPVGCDLFEATKQYIDWLNSKPNRSVVYLSFGSLAVLQRKQMEEVFHGLVSTGIPFMW VIRSVEDDEFGKMISKLDDDEDKQGLIVPWCSQVEVLSHQSVGCFVTHCGWNSTLESLAA GVPVVSLPQFSDQLMNAKMVEELWGTGIRARVL…	189.301	186.497	180.565	15.245	17.985	23.928
U57314	/	/	TTTCAGATAAATGTCTACATAAATTCATATAAATCTGAAATATATATGTCTACATAAATTCATGAAAGTCCATGTGAACTTATGAAAGCCCATAGAAATCTATAAAATTTCACCATTTAAAAAATATTTTTAAATATTCACGATAATCCTGATCCAATACAACCCCTAACAGTAAAAGACTGGAGATTTAAAAATGTCATATTTATTAGTCGCAATTCGGCAATTCCTAAAATAAAGTGTGGGCCACTAATTCTTCAATCAACGATTCTAATGATTTGTACGAAGATCCATTTTTCATTAGAGCCGTGGTGCTCTTTTCTCTCATCTCCTTCACTTTCCTCCTGACCTCATCACCACCGTCCATCAAGCGCCGCAACCCTGTCTCCAACTCTTCCGCCA…		LYKIQGTYNQSTPNSKLMKKLELVFISTPGIGNLVPLVEFANHLTKHDPRFSATLLIITI SDRPVVDAYVQSRASLSDRLRLVRLPTVDPPSPHEYQSSLGYLCVLIEKHKLHVKHAIRE IMETKSDSVRVSGLFVDMFCTPMIDVANELGVPSYLYFASPASFLGFMLHLPTLDTQLAT EFVNSGSDLIVPRDSSTELVLPSFVNPLPPLVLPTSTLKRNGDGHAWFLYHARRYMETKG MVVNTFRELEPYAVNSLSVTGMPPVYPIGPVVDLSGPAKWHPDRVQHEEIVRWLDDQPPS SVVFLCFGSQGSLGVPQLREIATGLERSGFRFVWSIREPPKGTIHLPGEYTNLQEVLPEG FLNRTDGIGLVCGWVPQVTILAHEAIGGFVSHC…	112.092	104.214	105.691	2.898	6.133	10.346
U658	/	/	GAGACTAATAAATGTTATAATAAATATGAAAGTATCTGCTCTATATTTTCATACGTAAATCATTATACCATGGGATAGTGGAATCACAAAATCATTACACCATGGGGATAGTGGAATCATTAATATGTGTGACACCATGGGGATAGTTAGTATAATAATCCAAAAACATAAAAGAGAACGCCAAAATGGAAGGAACAGCGTCATGAATATTAGAGTGCTTTACGGCTAATAAAATCTCTGAAAGCGTCCAAAGAAGCCATTGAACTGAGAGGAAAACCATGATCAAATTTACTGCACAGAATTCCCGCTCGTTTCTTCATTTCTTCATCTCCCATCAGCCTTTCTACTCCATTGATTATGTCTTCTTTCTTGATTGTTTTTGATAGATCATCACAGATC…		SSSTSGEIWIVPFFGQGHLFPSMELCKQIASRNFKATLVISSDLSGSMPSSLRQYPLIRI LEIPSSRPPQQTPPLSASDPLHHPHGHHNQMAPGLEQLLSTTIQTRPVCAIVDVMMSWAG DIFKKSGVPMVGFFTSGACSAAMEHAMWKADLKDIKPGEIRLLPGLPEEMALTETDLKER PHCPPGGPGGPPGGPGGPRHDFPKPPNEFGPKRMGPPQPGGHPRWMEEVKDTIALMVNTC HDMEGAFIDYLANQMGKPVWGVGPLLPETFYKPAGSLVHDNDIRSNRRSNVSEDEVIRWL DLKPRGSVLYVAFGTEVGPTKEEYSQLADALEASNWAFIWVIQPGAGSSGPSGPPRQFLG LDGPNPEGEGGYFPDGLDRKVGERGLIIRGWAP…	335.148	338.164	334.701	10.572	32.596	20.722
U7650	/	/	TGAATCCTCTTCAATTTGTTGACCACCATACACAAAAATGGGCCGCCTAGGCGCCCTAGGTGCTAGGCCCATGGTTGATGTCTAACCTCTAGAGATGTAAAAATGAGTTGGAATTGACACCTTTTTAATTTGCCGTGTCGGACCCAGACCCAATTTTTTTTTATATAAAAAACTATGTAAAAGACGAAATAGTCCAGCTCGGCTCGGCTCGGCCCGACCGGACTGTGCTCCATGTCGGGCAGTTCTTCCTCATCCGTATCGGACCGGCAGTCACGAAATGAAAACAGTCTGGGCCTGGAAAATCCGTGCCGGGCAGGCCCGATTTAAACCAATTACTAGCGCTTTTTACAACTTATGGGCTTATGGCTGAAGGATTGGTGACAGAAAAAGGGTTTGCCG…		GICISEYSTDIRVLPEKFQKNSTMVSEHHQQLLHVMFLPYMAPGHMMPMVDIARLFAANG VRVSIIVTAFNALRFKDVIGRDIRSGRRISVEILRFPYEEAGLPEGCENLSSTPTPEMSI KLFHAVNLMQPQIEKLFRDQLPNCIVSDYLFPWTVKVATELGIPRLAFSGSGFFNLCVSH NIDLHKPHEKIESETETFVVPGLPDQVKLTRSQLPDIVKTKTAFSAMFEKLKEAERNSFG VLMNSFYELEPAYVDHHREHTGIKTWKLGPVSLFNEDMEDHKAERGDKTIVSKHSCLNWL DSRKPNSVLYICFGSLTRFSRSQVTEIAAALEESGHSFIWVVGKVLKDNENEEQEKQEQE SWLPENFEERITKSNKGLIIRGWAPQVLLLEHP…	302.645	278.686	295.814	0.269	0.145	0.13
Note, "/" means uncloned it in next experiments
